# Supplementary material for: A three-criteria performance score for rats exercising on a running treadmill
Source: PLoS One. 2019 Jul 9;14(7):e0219167. doi: 10.1371/journal.pone.0219167 (PMC6615608; doi:10.1371/journal.pone.0219167)
Supplement: S1 File — This database contains the registered data and calculations for the exercise style of each rat on a running treadmill according to the descriptions in Fig 1 and as reflected in the sheet 1 labelled as “Styles”. The procedure was applied in four distinct phases of a higher scale project designed for the study the effects of different interventions for skeletal muscle recovery after injury induced by forced eccentric exercise in trained rats. This phases were: a two weeks habituation to treadmill exercise period (sheet 2 “Habit”), a four weeks of exercise training period (sheet 3 “Training”), a day of two sessions (4 hours of break) of downhill exercise until exhaustion (sheet 4 “DH Day”), and a rehabilitation period of 21 days (sheet 5”Rehab”). Pooled total data are available in a whole dataset (sheet 6 “Pool”). (XLSX) [file pone.0219167.s001.xlsx]

## Sheet: Styles
	FEH-Lab
	Akureyri Score Table
	Column no.	A	6
		E	3
		Y	4
		ground	0
		calculated ground	1
	Score A	Base	1000
		A	0
		C	-300
		K	-400
		M	-650
		N	-650
		B	-700
		(-)H	-800
		H	-800
		(+)H	-800
		(-)D	-160
		D	-250
		(+)D	-350
		J	-50
		I	-900
		E	-500
		F	-500
		G	-500
		L	-500
	Score E	(+)	1
		(+/-)	0.75
		(-/+)	0.25
		(-)	0
	Score Y	a	0.15
		b	0.15
		c	0.15
		d	0.15
		e	0.15
		f	0.15
	AEY lists	A:	-
			A
			B
			C
			(-)D
			D
			(+)D
			E
			F
			G
			(-)H
			H
			(+)H
			I
			J
			K
			L
			M
			N
		E:	-
			(+)
			(+/-)
			(-/+)
			(-)
		Y:	-
			a
			b
			c
			d
			e
			f

## Sheet: Habit
	Protocol: QGR/101.055.001
					Rat Code	101321066	101321066	101321066	101321066	101321066	101321066	101321066	101321066	101321066	101321066	101321066	101321066	101321066	101321066	101321066	101321066	101321066	101321066	101321066	101321066	101321067	101321067	101321067	101321067	101321067	101321067	101321067	101321067	101321067	101321067	101321067	101321067	101321067	101321067	101321067	101321067	101321067	101321067	101321067	101321067	101321068	101321068	101321068	101321068
					Group	EHIP	EHIP	EHIP	EHIP	EHIP	EHIP	EHIP	EHIP	EHIP	EHIP	EHIP	EHIP	EHIP	EHIP	EHIP	EHIP	EHIP	EHIP	EHIP	EHIP	EHIP	EHIP	EHIP	EHIP	EHIP	EHIP	EHIP	EHIP	EHIP	EHIP	EHIP	EHIP	EHIP	EHIP	EHIP	EHIP	EHIP	EHIP	EHIP	EHIP	HIP	HIP	HIP	HIP
					Timing	t01	t01	t01	t01	t01	t01	t01	t01	t01	t01	t01	t01	t01	t01	t01	t01	t01	t01	t01	t01	t01	t01	t01	t01	t01	t01	t01	t01	t01	t01	t01	t01	t01	t01	t01	t01	t01	t01	t01	t01	t07	t07	t07	t07
					Lot	8	8	8	8	8	8	8	8	8	8	8	8	8	8	8	8	8	8	8	8	8	8	8	8	8	8	8	8	8	8	8	8	8	8	8	8	8	8	8	8	8	8	8	8
					Rat ID	31	31	31	31	31	31	31	31	31	31	31	31	31	31	31	31	31	31	31	31	33	33	33	33	33	33	33	33	33	33	33	33	33	33	33	33	33	33	33	33	35	35	35	35
					Column	1/20	2/20	3/20	4/20	5/20	6/20	7/20	8/20	9/20	10/20	11/20	12/20	13/20	14/20	15/20	16/20	17/20	18/20	19/20	20/20	1/20	2/20	3/20	4/20	5/20	6/20	7/20	8/20	9/20	10/20	11/20	12/20	13/20	14/20	15/20	16/20	17/20	18/20	19/20	20/20	1/20	2/20	3/20	4/20
Order	Parameter	Day	Phase	time	v	Shock	A1	A2	A3	A4	A5	A6	AC	AS	E1	E2	E3	EC	ES	Y1	Y2	Y3	Y4	YC	YS	Shock	A1	A2	A3	A4	A5	A6	AC	AS	E1	E2	E3	EC	ES	Y1	Y2	Y3	Y4	YC	YS	Shock	A1	A2	A3
42	Starting Time	3A	N/A	N/A	N/A	11:43:00	11:43:00	11:43:00	11:43:00	11:43:00	11:43:00	11:43:00	11:43:00	11:43:00	11:43:00	11:43:00	11:43:00	11:43:00	11:43:00	11:43:00	11:43:00	11:43:00	11:43:00	11:43:00	11:43:00	11:43:00	11:43:00	11:43:00	11:43:00	11:43:00	11:43:00	11:43:00	11:43:00	11:43:00	11:43:00	11:43:00	11:43:00	11:43:00	11:43:00	11:43:00	11:43:00	11:43:00	11:43:00	11:43:00	11:43:00	11:43:00	11:43:00	11:43:00	11:43:00
51	Cubicle	3A	N/A	N/A	N/A	3	3	3	3	3	3	3	3	3	3	3	3	3	3	3	3	3	3	3	3	4	4	4	4	4	4	4	4	4	4	4	4	4	4	4	4	4	4	4	4	5	5	5	5
54	Number-S	3A	III	14	30	79	A	-	-	-	-	-	1	1000	(+)	-	-	1	1	-	-	-	-	0	1	35	A	-	-	-	-	-	1	1000	(+)	-	-	1	1	a	-	-	-	1	0.85	30	C	-	-
55	Number-S	3A	III	18.5	30	112	A	-	-	-	-	B	2	650	(+)	-	-	1	1	-	-	-	-	0	1	41	A	-	-	-	-	B	2	650	(+)	-	-	1	1	-	-	-	-	0	1	33	A	-	-
56	Distance	3A	III	18.5	N/A	227	N/A	N/A	N/A	N/A	N/A	N/A	N/A	N/A	N/A	N/A	N/A	N/A	N/A	N/A	N/A	N/A	N/A	N/A	N/A	227	N/A	N/A	N/A	N/A	N/A	N/A	N/A	N/A	N/A	N/A	N/A	N/A	N/A	N/A	N/A	N/A	N/A	N/A	N/A	232	N/A	N/A	N/A
57	Number-S	3A	IV	20.5	0	112	N/A	N/A	N/A	N/A	N/A	N/A	N/A	N/A	N/A	N/A	N/A	N/A	N/A	N/A	N/A	N/A	N/A	N/A	N/A	112	N/A	N/A	N/A	N/A	N/A	N/A	N/A	N/A	N/A	N/A	N/A	N/A	N/A	N/A	N/A	N/A	N/A	N/A	N/A	33	N/A	N/A	N/A
58	Time-S	3A	IV	20.5	N/A	56.9	N/A	N/A	N/A	N/A	N/A	N/A	N/A	N/A	N/A	N/A	N/A	N/A	N/A	N/A	N/A	N/A	N/A	N/A	N/A	56.9	N/A	N/A	N/A	N/A	N/A	N/A	N/A	N/A	N/A	N/A	N/A	N/A	N/A	N/A	N/A	N/A	N/A	N/A	N/A	41.3	N/A	N/A	N/A
59	AEY Score	3A	N/A	N/A	N/A		N/A	N/A	N/A	N/A	N/A	N/A	2	825	N/A	N/A	N/A	2	1	N/A	N/A	N/A	N/A	2	1		N/A	N/A	N/A	N/A	N/A	N/A	2	825	N/A	N/A	N/A	2	1	N/A	N/A	N/A	N/A	2	0.925		N/A	N/A	N/A
61	Starting Time	4A	N/A	N/A	N/A	10:30:00	10:30:00	10:30:00	10:30:00	10:30:00	10:30:00	10:30:00	10:30:00	10:30:00	10:30:00	10:30:00	10:30:00	10:30:00	10:30:00	10:30:00	10:30:00	10:30:00	10:30:00	10:30:00	10:30:00	10:30:00	10:30:00	10:30:00	10:30:00	10:30:00	10:30:00	10:30:00	10:30:00	10:30:00	10:30:00	10:30:00	10:30:00	10:30:00	10:30:00	10:30:00	10:30:00	10:30:00	10:30:00	10:30:00	10:30:00	10:30:00	10:30:00	10:30:00	10:30:00
70	Cubicle	4A	N/A	N/A	N/A	4	4	4	4	4	4	4	4	4	4	4	4	4	4	4	4	4	4	4	4	5	5	5	5	5	5	5	5	5	5	5	5	5	5	5	5	5	5	5	5	1	1	1	1
73	Number-S	4A	III	10	30	33	A	-	-	-	-	-	1	1000	(+)	-	-	1	1	-	-	-	-	0	1	1	A	-	-	-	-	-	1	1000	(+)	-	-	1	1	-	-	-	-	0	1	3	B	-	-
74	Number-S	4A	III	15	30	59	A	C	I	-	-	-	3	600	(+)	-	-	1	1	-	-	-	-	0	1	1	A	-	-	-	-	-	1	1000	(+)	-	-	1	1	-	-	-	-	0	1	3	A	B	-
75	Number-S	4A	III	23	30	78	A	C	-	-	-	-	2	850	(+)	-	-	1	1	-	-	-	-	0	1	47	A	C	-	-	-	-	2	850	(+)	-	-	1	1	-	-	-	-	0	1	11	A	B	-
76	Distance	4A	III	23	N/A	325	N/A	N/A	N/A	N/A	N/A	N/A	N/A	N/A	N/A	N/A	N/A	N/A	N/A	N/A	N/A	N/A	N/A	N/A	N/A	331	N/A	N/A	N/A	N/A	N/A	N/A	N/A	N/A	N/A	N/A	N/A	N/A	N/A	N/A	N/A	N/A	N/A	N/A	N/A	337	N/A	N/A	N/A
77	Number-S	4A	IV	25	0	78	N/A	N/A	N/A	N/A	N/A	N/A	N/A	N/A	N/A	N/A	N/A	N/A	N/A	N/A	N/A	N/A	N/A	N/A	N/A	47	N/A	N/A	N/A	N/A	N/A	N/A	N/A	N/A	N/A	N/A	N/A	N/A	N/A	N/A	N/A	N/A	N/A	N/A	N/A	12	N/A	N/A	N/A
78	Time-S	4A	IV	25	N/A	25.7	N/A	N/A	N/A	N/A	N/A	N/A	N/A	N/A	N/A	N/A	N/A	N/A	N/A	N/A	N/A	N/A	N/A	N/A	N/A	15.1	N/A	N/A	N/A	N/A	N/A	N/A	N/A	N/A	N/A	N/A	N/A	N/A	N/A	N/A	N/A	N/A	N/A	N/A	N/A	3.8	N/A	N/A	N/A
79	AEY Score	4A	N/A	N/A	N/A		N/A	N/A	N/A	N/A	N/A	N/A	3	816.667	N/A	N/A	N/A	3	1	N/A	N/A	N/A	N/A	3	1		N/A	N/A	N/A	N/A	N/A	N/A	3	950	N/A	N/A	N/A	3	1	N/A	N/A	N/A	N/A	3	1		N/A	N/A	N/A
81	Starting Time	5A	N/A	N/A	N/A	08:15:00	08:15:00	08:15:00	08:15:00	08:15:00	08:15:00	08:15:00	08:15:00	08:15:00	08:15:00	08:15:00	08:15:00	08:15:00	08:15:00	08:15:00	08:15:00	08:15:00	08:15:00	08:15:00	08:15:00	08:15:00	08:15:00	08:15:00	08:15:00	08:15:00	08:15:00	08:15:00	08:15:00	08:15:00	08:15:00	08:15:00	08:15:00	08:15:00	08:15:00	08:15:00	08:15:00	08:15:00	08:15:00	08:15:00	08:15:00	08:15:00	08:15:00	08:15:00	08:15:00
90	Cubicle	5A	N/A	N/A	N/A	5	5	5	5	5	5	5	5	5	5	5	5	5	5	5	5	5	5	5	5	1	1	1	1	1	1	1	1	1	1	1	1	1	1	1	1	1	1	1	1	2	2	2	2
94	Number-S	5A	III	15	34	21	A	B	-	-	-	-	2	650	(+)	-	-	1	1	-	-	-	-	0	1	9	A	-	-	-	-	-	1	1000	(+)	-	-	1	1	-	-	-	-	0	1	44	A	C	I
95	Number-S	5A	III	20	34	29	A	-	-	-	-	-	1	1000	(+)	-	-	1	1	a	-	-	-	1	0.85	21	A	C	-	-	-	-	2	850	(+)	-	-	1	1	-	-	-	-	0	1	45	A	-	-
96	Number-S	5A	III	25	34	36	A	-	-	-	-	-	1	1000	(+)	-	-	1	1	c	-	-	-	1	0.85	26	A	C	-	-	-	-	2	850	(+)	-	-	1	1	b	d	-	-	2	0.7	49	A	B	-
97	Number-S	5A	III	30	34	40	A	-	-	-	-	-	1	1000	(+)	-	-	1	1	-	-	-	-	0	1	26	A	C	-	-	-	-	2	850	(+)	-	-	1	1	b	d	-	-	2	0.7	49	A	-	-
98	Number-S	5A	III	34	34	52	A	-	-	-	-	-	1	1000	(+)	-	-	1	1	-	-	-	-	0	1	26	C	-	-	-	-	-	1	700	(+)	-	-	1	1	b	d	-	-	2	0.7	51	A	-	-
99	Distance	5A	III	34	N/A	597	N/A	N/A	N/A	N/A	N/A	N/A	N/A	N/A	N/A	N/A	N/A	N/A	N/A	N/A	N/A	N/A	N/A	N/A	N/A	337	N/A	N/A	N/A	N/A	N/A	N/A	N/A	N/A	N/A	N/A	N/A	N/A	N/A	N/A	N/A	N/A	N/A	N/A	N/A	343	N/A	N/A	N/A
100	Number-S	5A	IV	36	0	52	N/A	N/A	N/A	N/A	N/A	N/A	N/A	N/A	N/A	N/A	N/A	N/A	N/A	N/A	N/A	N/A	N/A	N/A	N/A	26	N/A	N/A	N/A	N/A	N/A	N/A	N/A	N/A	N/A	N/A	N/A	N/A	N/A	N/A	N/A	N/A	N/A	N/A	N/A	51	N/A	N/A	N/A
101	Time-S	5A	IV	36	N/A	54.1	N/A	N/A	N/A	N/A	N/A	N/A	N/A	N/A	N/A	N/A	N/A	N/A	N/A	N/A	N/A	N/A	N/A	N/A	N/A	945.5	N/A	N/A	N/A	N/A	N/A	N/A	N/A	N/A	N/A	N/A	N/A	N/A	N/A	N/A	N/A	N/A	N/A	N/A	N/A	916.6	N/A	N/A	N/A
102	AEY Score	5A	N/A	N/A	N/A		N/A	N/A	N/A	N/A	N/A	N/A	5	930	N/A	N/A	N/A	5	1	N/A	N/A	N/A	N/A	5	0.94		N/A	N/A	N/A	N/A	N/A	N/A	5	850	N/A	N/A	N/A	5	1	N/A	N/A	N/A	N/A	5	0.82		N/A	N/A	N/A
104	Starting Time	5B	N/A	N/A	N/A	14:56:00	14:56:00	14:56:00	14:56:00	14:56:00	14:56:00	14:56:00	14:56:00	14:56:00	14:56:00	14:56:00	14:56:00	14:56:00	14:56:00	14:56:00	14:56:00	14:56:00	14:56:00	14:56:00	14:56:00	14:56:00	14:56:00	14:56:00	14:56:00	14:56:00	14:56:00	14:56:00	14:56:00	14:56:00	14:56:00	14:56:00	14:56:00	14:56:00	14:56:00	14:56:00	14:56:00	14:56:00	14:56:00	14:56:00	14:56:00	14:56:00	14:56:00	14:56:00	14:56:00
113	Cubicle	5B	N/A	N/A	N/A	1	1	1	1	1	1	1	1	1	1	1	1	1	1	1	1	1	1	1	1	2	2	2	2	2	2	2	2	2	2	2	2	2	2	2	2	2	2	2	2	3	3	3	3
117	Number-S	5B	III	15	34	10	B	-	-	-	-	A	2	650	(+)	-	-	1	1	-	-	-	-	0	1	5	A	-	-	-	-	-	1	1000	(+)	-	-	1	1	-	-	-	-	0	1	9	A	-	-
118	Number-S	5B	III	20	34	27	B	C	-	-	-	-	2	500	(+)	-	-	1	1	-	-	-	-	0	1	9	A	-	-	-	-	-	1	1000	(+)	-	-	1	1	a	-	-	-	1	0.85	11	A	-	-
119	Number-S	5B	III	25	34	38	A	-	-	-	-	-	1	1000	(+)	-	-	1	1	-	-	-	-	0	1	12	A	-	-	-	-	-	1	1000	(+)	-	-	1	1	-	-	-	-	0	1	11	A	-	-
120	Number-S	5B	III	30	34	44	A	-	-	-	-	-	1	1000	(+)	-	-	1	1	-	-	-	-	0	1	26	A	-	-	-	-	-	1	1000	(+)	-	-	1	1	-	-	-	-	0	1	11	A	-	-
121	Number-S	5B	III	34	34	48	A	-	-	-	-	-	1	1000	(+)	-	-	1	1	-	-	-	-	0	1	53	A	C	-	-	-	-	2	850	(+)	-	-	1	1	-	-	-	-	0	1	14	A	-	-
122	Distance	5B	III	34	N/A	611	N/A	N/A	N/A	N/A	N/A	N/A	N/A	N/A	N/A	N/A	N/A	N/A	N/A	N/A	N/A	N/A	N/A	N/A	N/A	613	N/A	N/A	N/A	N/A	N/A	N/A	N/A	N/A	N/A	N/A	N/A	N/A	N/A	N/A	N/A	N/A	N/A	N/A	N/A	618	N/A	N/A	N/A
123	Number-S	5B	IV	36	0	48	N/A	N/A	N/A	N/A	N/A	N/A	N/A	N/A	N/A	N/A	N/A	N/A	N/A	N/A	N/A	N/A	N/A	N/A	N/A	53	N/A	N/A	N/A	N/A	N/A	N/A	N/A	N/A	N/A	N/A	N/A	N/A	N/A	N/A	N/A	N/A	N/A	N/A	N/A	14	N/A	N/A	N/A
124	Time-S	5B	IV	36	N/A	20.3	N/A	N/A	N/A	N/A	N/A	N/A	N/A	N/A	N/A	N/A	N/A	N/A	N/A	N/A	N/A	N/A	N/A	N/A	N/A	14	N/A	N/A	N/A	N/A	N/A	N/A	N/A	N/A	N/A	N/A	N/A	N/A	N/A	N/A	N/A	N/A	N/A	N/A	N/A	24	N/A	N/A	N/A
125	AEY Score	5B	N/A	N/A	N/A		N/A	N/A	N/A	N/A	N/A	N/A	5	830	N/A	N/A	N/A	5	1	N/A	N/A	N/A	N/A	5	1		N/A	N/A	N/A	N/A	N/A	N/A	5	970	N/A	N/A	N/A	5	1	N/A	N/A	N/A	N/A	5	0.97		N/A	N/A	N/A
127	Starting Time	6A	N/A	N/A	N/A	08:32:00	08:32:00	08:32:00	08:32:00	08:32:00	08:32:00	08:32:00	08:32:00	08:32:00	08:32:00	08:32:00	08:32:00	08:32:00	08:32:00	08:32:00	08:32:00	08:32:00	08:32:00	08:32:00	08:32:00	08:32:00	08:32:00	08:32:00	08:32:00	08:32:00	08:32:00	08:32:00	08:32:00	08:32:00	08:32:00	08:32:00	08:32:00	08:32:00	08:32:00	08:32:00	08:32:00	08:32:00	08:32:00	08:32:00	08:32:00	08:32:00	08:32:00	08:32:00	08:32:00
136	Cubicle	6A	N/A	N/A	N/A	2	2	2	2	2	2	2	2	2	2	2	2	2	2	2	2	2	2	2	2	3	3	3	3	3	3	3	3	3	3	3	3	3	3	3	3	3	3	3	3	4	4	4	4
140	Number-S	6A	III	15	35	30	A	C	-	-	-	-	2	850	(+)	-	-	1	1	-	-	-	-	0	1	7	A	-	-	-	-	-	1	1000	(+)	-	-	1	1	-	-	-	-	0	1	10	A	-	-
141	Number-S	6A	III	20	35	41	A	C	-	-	-	-	2	850	(+)	-	-	1	1	-	-	-	-	0	1	11	A	-	-	-	-	-	1	1000	(+)	-	-	1	1	a	-	-	-	1	0.85	11	A	-	-
142	Number-S	6A	III	25	35	58	A	C	-	-	-	-	2	850	(+)	-	-	1	1	a	-	-	-	1	0.85	11	A	-	-	-	-	-	1	1000	(+)	-	-	1	1	-	-	-	-	0	1	11	A	-	-
143	Number-S	6A	III	30	35	67	A	C	-	-	-	-	2	850	(+)	-	-	1	1	-	-	-	-	0	1	36	C	-	-	-	-	A	2	850	(+)	-	-	1	1	-	-	-	-	0	1	11	A	-	-
144	Number-S	6A	III	35	35	69	A	-	-	-	-	-	1	1000	(+)	-	-	1	1	-	-	-	-	0	1	70	A	C	-	-	-	-	2	850	(+)	-	-	1	1	-	-	-	-	0	1	13	A	-	-
145	Number-S	6A	III	39	35	73	A	-	-	-	-	-	1	1000	(+)	-	-	1	1	-	-	-	-	0	1	122	A	C	-	-	-	-	2	850	(+)	-	-	1	1	-	-	-	-	0	1	13	A	-	-
146	Distance	6A	III	39	N/A	725	N/A	N/A	N/A	N/A	N/A	N/A	N/A	N/A	N/A	N/A	N/A	N/A	N/A	N/A	N/A	N/A	N/A	N/A	N/A	713	N/A	N/A	N/A	N/A	N/A	N/A	N/A	N/A	N/A	N/A	N/A	N/A	N/A	N/A	N/A	N/A	N/A	N/A	N/A	731	N/A	N/A	N/A
147	Number-S	6A	IV	41	0	73	N/A	N/A	N/A	N/A	N/A	N/A	N/A	N/A	N/A	N/A	N/A	N/A	N/A	N/A	N/A	N/A	N/A	N/A	N/A	122	N/A	N/A	N/A	N/A	N/A	N/A	N/A	N/A	N/A	N/A	N/A	N/A	N/A	N/A	N/A	N/A	N/A	N/A	N/A	13	N/A	N/A	N/A
148	Time-S	6A	IV	41	N/A	21.6	N/A	N/A	N/A	N/A	N/A	N/A	N/A	N/A	N/A	N/A	N/A	N/A	N/A	N/A	N/A	N/A	N/A	N/A	N/A	51.8	N/A	N/A	N/A	N/A	N/A	N/A	N/A	N/A	N/A	N/A	N/A	N/A	N/A	N/A	N/A	N/A	N/A	N/A	N/A	26.7	N/A	N/A	N/A
149	AEY Score	6A	N/A	N/A	N/A		N/A	N/A	N/A	N/A	N/A	N/A	6	900	N/A	N/A	N/A	6	1	N/A	N/A	N/A	N/A	6	0.975		N/A	N/A	N/A	N/A	N/A	N/A	6	925	N/A	N/A	N/A	6	1	N/A	N/A	N/A	N/A	6	0.975		N/A	N/A	N/A
151	Starting Time	6B	N/A	N/A	N/A	15:20:00	15:20:00	15:20:00	15:20:00	15:20:00	15:20:00	15:20:00	15:20:00	15:20:00	15:20:00	15:20:00	15:20:00	15:20:00	15:20:00	15:20:00	15:20:00	15:20:00	15:20:00	15:20:00	15:20:00	15:20:00	15:20:00	15:20:00	15:20:00	15:20:00	15:20:00	15:20:00	15:20:00	15:20:00	15:20:00	15:20:00	15:20:00	15:20:00	15:20:00	15:20:00	15:20:00	15:20:00	15:20:00	15:20:00	15:20:00	15:20:00	15:20:00	15:20:00	15:20:00
160	Cubicle	6B	N/A	N/A	N/A	3	3	3	3	3	3	3	3	3	3	3	3	3	3	3	3	3	3	3	3	4	4	4	4	4	4	4	4	4	4	4	4	4	4	4	4	4	4	4	4	5	5	5	5
164	Number-S	6B	III	15	35	13	A	-	-	-	-	-	1	1000	(+)	-	-	1	1	-	-	-	-	0	1	8	A	-	-	-	-	-	1	1000	(+)	-	-	1	1	-	-	-	-	0	1	14	A	-	-
165	Number-S	6B	III	20	35	25	A	-	-	-	-	-	1	1000	(+)	-	-	1	1	-	-	-	-	0	1	8	A	-	-	-	-	-	1	1000	(+)	-	-	1	1	-	-	-	-	0	1	16	A	-	-
166	Number-S	6B	III	25	35	32	A	-	-	-	-	-	1	1000	(+)	-	-	1	1	a	-	-	-	1	0.85	21	A	I	-	-	-	-	2	550	(+)	-	-	1	1	a	-	-	-	1	0.85	16	A	-	-
167	Number-S	6B	III	30	35	38	A	-	-	-	-	-	1	1000	(+)	-	-	1	1	-	-	-	-	0	1	24	A	-	-	-	-	-	1	1000	(+)	-	-	1	1	-	-	-	-	0	1	16	A	-	-
168	Number-S	6B	III	35	35	38	A	-	-	-	-	-	1	1000	(+)	-	-	1	1	-	-	-	-	0	1	26	A	-	-	-	-	-	1	1000	(+)	-	-	1	1	-	-	-	-	0	1	16	A	-	-
169	Number-S	6B	III	39	35	40	A	-	-	-	-	-	1	1000	(+)	-	-	1	1	-	-	-	-	0	1	29	A	-	-	-	-	-	1	1000	(+)	-	-	1	1	-	-	-	-	0	1	16	A	-	-
170	Distance	6B	III	39	N/A	705	N/A	N/A	N/A	N/A	N/A	N/A	N/A	N/A	N/A	N/A	N/A	N/A	N/A	N/A	N/A	N/A	N/A	N/A	N/A	723	N/A	N/A	N/A	N/A	N/A	N/A	N/A	N/A	N/A	N/A	N/A	N/A	N/A	N/A	N/A	N/A	N/A	N/A	N/A	723	N/A	N/A	N/A
171	Number-S	6B	IV	41	0	40	N/A	N/A	N/A	N/A	N/A	N/A	N/A	N/A	N/A	N/A	N/A	N/A	N/A	N/A	N/A	N/A	N/A	N/A	N/A	29	N/A	N/A	N/A	N/A	N/A	N/A	N/A	N/A	N/A	N/A	N/A	N/A	N/A	N/A	N/A	N/A	N/A	N/A	N/A	16	N/A	N/A	N/A
172	Time-S	6B	IV	41	N/A	53.8	N/A	N/A	N/A	N/A	N/A	N/A	N/A	N/A	N/A	N/A	N/A	N/A	N/A	N/A	N/A	N/A	N/A	N/A	N/A	7.3	N/A	N/A	N/A	N/A	N/A	N/A	N/A	N/A	N/A	N/A	N/A	N/A	N/A	N/A	N/A	N/A	N/A	N/A	N/A	7.3	N/A	N/A	N/A
173	AEY Score	6B	N/A	N/A	N/A		N/A	N/A	N/A	N/A	N/A	N/A	6	1000	N/A	N/A	N/A	6	1	N/A	N/A	N/A	N/A	6	0.975		N/A	N/A	N/A	N/A	N/A	N/A	6	925	N/A	N/A	N/A	6	1	N/A	N/A	N/A	N/A	6	0.975		N/A	N/A	N/A
175	Starting Time	7A	N/A	N/A	N/A	08:41:00	08:41:00	08:41:00	08:41:00	08:41:00	08:41:00	08:41:00	08:41:00	08:41:00	08:41:00	08:41:00	08:41:00	08:41:00	08:41:00	08:41:00	08:41:00	08:41:00	08:41:00	08:41:00	08:41:00	08:41:00	08:41:00	08:41:00	08:41:00	08:41:00	08:41:00	08:41:00	08:41:00	08:41:00	08:41:00	08:41:00	08:41:00	08:41:00	08:41:00	08:41:00	08:41:00	08:41:00	08:41:00	08:41:00	08:41:00	08:41:00	08:41:00	08:41:00	08:41:00
184	Cubicle	7A	N/A	N/A	N/A	4	4	4	4	4	4	4	4	4	4	4	4	4	4	4	4	4	4	4	4	5	5	5	5	5	5	5	5	5	5	5	5	5	5	5	5	5	5	5	5	1	1	1	1
188	Number-S	7A	III	15	40	7	A	-	-	-	-	-	1	1000	(+)	-	-	1	1	-	-	-	-	0	1	3	A	-	-	-	-	-	1	1000	(+)	-	-	1	1	-	-	-	-	0	1	3	A	-	-
189	Number-S	7A	III	20	40	13	A	-	-	-	-	-	1	1000	(+)	-	-	1	1	a	-	-	-	1	0.85	3	A	-	-	-	-	-	1	1000	(+)	-	-	1	1	-	-	-	-	0	1	4	A	-	-
190	Number-S	7A	III	25	40	17	A	-	-	-	-	-	1	1000	(+)	-	-	1	1	-	-	-	-	0	1	4	A	-	-	-	-	-	1	1000	(+)	-	-	1	1	-	-	-	-	0	1	4	A	-	-
191	Number-S	7A	III	30	40	23	A	-	-	-	-	-	1	1000	(+)	-	-	1	1	-	-	-	-	0	1	4	A	-	-	-	-	-	1	1000	(+)	-	-	1	1	-	-	-	-	0	1	4	A	-	-
192	Number-S	7A	III	35	40	33	A	C	-	-	-	-	2	850	(+)	-	-	1	1	a	-	-	-	1	0.85	4	A	-	-	-	-	-	1	1000	(+)	-	-	1	1	-	-	-	-	0	1	5	A	-	-
193	Number-S	7A	III	41	40	45	A	-	-	-	-	C	2	850	(+)	-	-	1	1	-	-	-	-	0	1	4	A	-	-	-	-	-	1	1000	(+)	-	-	1	1	-	-	-	-	0	1	5	A	-	-
194	Distance	7A	III	41	N/A	853	N/A	N/A	N/A	N/A	N/A	N/A	N/A	N/A	N/A	N/A	N/A	N/A	N/A	N/A	N/A	N/A	N/A	N/A	N/A	898	N/A	N/A	N/A	N/A	N/A	N/A	N/A	N/A	N/A	N/A	N/A	N/A	N/A	N/A	N/A	N/A	N/A	N/A	N/A	897	N/A	N/A	N/A
195	Number-S	7A	IV	43	0	45	N/A	N/A	N/A	N/A	N/A	N/A	N/A	N/A	N/A	N/A	N/A	N/A	N/A	N/A	N/A	N/A	N/A	N/A	N/A	4	N/A	N/A	N/A	N/A	N/A	N/A	N/A	N/A	N/A	N/A	N/A	N/A	N/A	N/A	N/A	N/A	N/A	N/A	N/A	5	N/A	N/A	N/A
196	Time-S	7A	IV	43	N/A	105.1	N/A	N/A	N/A	N/A	N/A	N/A	N/A	N/A	N/A	N/A	N/A	N/A	N/A	N/A	N/A	N/A	N/A	N/A	N/A	0.5	N/A	N/A	N/A	N/A	N/A	N/A	N/A	N/A	N/A	N/A	N/A	N/A	N/A	N/A	N/A	N/A	N/A	N/A	N/A	0.6	N/A	N/A	N/A
197	AEY Score	7A	N/A	N/A	N/A		N/A	N/A	N/A	N/A	N/A	N/A	6	950	N/A	N/A	N/A	6	1	N/A	N/A	N/A	N/A	6	0.95		N/A	N/A	N/A	N/A	N/A	N/A	6	1000	N/A	N/A	N/A	6	1	N/A	N/A	N/A	N/A	6	1		N/A	N/A	N/A
199	Starting Time	7B	N/A	N/A	N/A	16:00:00	16:00:00	16:00:00	16:00:00	16:00:00	16:00:00	16:00:00	16:00:00	16:00:00	16:00:00	16:00:00	16:00:00	16:00:00	16:00:00	16:00:00	16:00:00	16:00:00	16:00:00	16:00:00	16:00:00	16:00:00	16:00:00	16:00:00	16:00:00	16:00:00	16:00:00	16:00:00	16:00:00	16:00:00	16:00:00	16:00:00	16:00:00	16:00:00	16:00:00	16:00:00	16:00:00	16:00:00	16:00:00	16:00:00	16:00:00	16:00:00	16:00:00	16:00:00	16:00:00
208	Cubicle	7B	N/A	N/A	N/A	5	5	5	5	5	5	5	5	5	5	5	5	5	5	5	5	5	5	5	5	1	1	1	1	1	1	1	1	1	1	1	1	1	1	1	1	1	1	1	1	2	2	2	2
212	Number-S	7B	III	15	40	7	A	-	-	-	-	-	1	1000	(+)	-	-	1	1	-	-	-	-	0	1	3	A	-	-	-	-	-	1	1000	(+)	-	-	1	1	-	-	-	-	0	1	5	A	-	-
213	Number-S	7B	III	20	40	7	A	-	-	-	-	-	1	1000	(+)	-	-	1	1	-	-	-	-	0	1	6	A	-	-	-	-	-	1	1000	(+)	-	-	1	1	a	-	-	-	1	0.85	9	A	-	-
214	Number-S	7B	III	25	40	7	A	-	-	-	-	-	1	1000	(+)	-	-	1	1	-	-	-	-	0	1	6	A	-	-	-	-	-	1	1000	(+)	-	-	1	1	-	-	-	-	0	1	9	A	-	-
215	Number-S	7B	III	30	40	9	A	B	-	-	-	-	2	650	(+)	-	-	1	1	-	-	-	-	0	1	6	A	-	-	-	-	-	1	1000	(+)	-	-	1	1	-	-	-	-	0	1	10	A	-	-
216	Number-S	7B	III	35	40	9	A	-	-	-	-	-	1	1000	(+)	-	-	1	1	-	-	-	-	0	1	6	A	-	-	-	-	-	1	1000	(+)	-	-	1	1	-	-	-	-	0	1	11	A	-	-
217	Number-S	7B	III	41	40	12	A	-	-	-	-	-	1	1000	(+)	-	-	1	1	-	-	-	-	0	1	8	A	-	-	-	-	-	1	1000	(+)	-	-	1	1	-	-	-	-	0	1	11	A	-	-
218	Distance	7B	III	41	N/A	896	N/A	N/A	N/A	N/A	N/A	N/A	N/A	N/A	N/A	N/A	N/A	N/A	N/A	N/A	N/A	N/A	N/A	N/A	N/A	896	N/A	N/A	N/A	N/A	N/A	N/A	N/A	N/A	N/A	N/A	N/A	N/A	N/A	N/A	N/A	N/A	N/A	N/A	N/A	813	N/A	N/A	N/A
219	Number-S	7B	IV	43	0	12	N/A	N/A	N/A	N/A	N/A	N/A	N/A	N/A	N/A	N/A	N/A	N/A	N/A	N/A	N/A	N/A	N/A	N/A	N/A	8	N/A	N/A	N/A	N/A	N/A	N/A	N/A	N/A	N/A	N/A	N/A	N/A	N/A	N/A	N/A	N/A	N/A	N/A	N/A	11	N/A	N/A	N/A
220	Time-S	7B	IV	43	N/A	2.3	N/A	N/A	N/A	N/A	N/A	N/A	N/A	N/A	N/A	N/A	N/A	N/A	N/A	N/A	N/A	N/A	N/A	N/A	N/A	1.4	N/A	N/A	N/A	N/A	N/A	N/A	N/A	N/A	N/A	N/A	N/A	N/A	N/A	N/A	N/A	N/A	N/A	N/A	N/A	91.5	N/A	N/A	N/A
221	AEY Score	7B	N/A	N/A	N/A		N/A	N/A	N/A	N/A	N/A	N/A	6	941.667	N/A	N/A	N/A	6	1	N/A	N/A	N/A	N/A	6	1		N/A	N/A	N/A	N/A	N/A	N/A	6	1000	N/A	N/A	N/A	6	1	N/A	N/A	N/A	N/A	6	0.975		N/A	N/A	N/A
223	Starting Time	8A	N/A	N/A	N/A	09:20:00	09:20:00	09:20:00	09:20:00	09:20:00	09:20:00	09:20:00	09:20:00	09:20:00	09:20:00	09:20:00	09:20:00	09:20:00	09:20:00	09:20:00	09:20:00	09:20:00	09:20:00	09:20:00	09:20:00	09:20:00	09:20:00	09:20:00	09:20:00	09:20:00	09:20:00	09:20:00	09:20:00	09:20:00	09:20:00	09:20:00	09:20:00	09:20:00	09:20:00	09:20:00	09:20:00	09:20:00	09:20:00	09:20:00	09:20:00	09:20:00	09:20:00	09:20:00	09:20:00
232	Cubicle	8A	N/A	N/A	N/A	1	1	1	1	1	1	1	1	1	1	1	1	1	1	1	1	1	1	1	1	2	2	2	2	2	2	2	2	2	2	2	2	2	2	2	2	2	2	2	2	3	3	3	3
236	Number-S	8A	III	15	40	18	A	H	-	-	-	-	2	600	(+)	-	-	1	1	-	-	-	-	0	1	2	A	-	-	-	-	-	1	1000	(+)	-	-	1	1	-	-	-	-	0	1	5	A	-	-
237	Number-S	8A	III	20	40	19	A	-	-	-	-	-	1	1000	(+)	-	-	1	1	-	-	-	-	0	1	2	A	-	-	-	-	-	1	1000	(+)	-	-	1	1	-	-	-	-	0	1	8	A	-	-
238	Number-S	8A	III	25	40	20	A	-	-	-	-	-	1	1000	(+)	-	-	1	1	-	-	-	-	0	1	7	A	-	-	-	-	-	1	1000	(+)	-	-	1	1	-	-	-	-	0	1	11	A	-	-
239	Number-S	8A	III	30	40	20	A	-	-	-	-	-	1	1000	(+)	-	-	1	1	-	-	-	-	0	1	7	A	-	-	-	-	-	1	1000	(+)	-	-	1	1	-	-	-	-	0	1	11	A	-	-
240	Number-S	8A	III	35	40	26	A	-	-	-	-	-	1	1000	(+)	-	-	1	1	a	-	-	-	1	0.85	12	A	-	-	-	-	-	1	1000	(+)	-	-	1	1	-	-	-	-	0	1	12	A	-	-
241	Number-S	8A	III	41	40	26	-	-	-	-	-	-	1	N.R.	-	-	-	1	N.R.	-	-	-	-	0	1	13	-	-	-	-	-	-	1	N.R.	-	-	-	1	N.R.	-	-	-	-	0	1	13	-	-	-
242	Distance	8A	III	41	N/A	886	N/A	N/A	N/A	N/A	N/A	N/A	N/A	N/A	N/A	N/A	N/A	N/A	N/A	N/A	N/A	N/A	N/A	N/A	N/A	892	N/A	N/A	N/A	N/A	N/A	N/A	N/A	N/A	N/A	N/A	N/A	N/A	N/A	N/A	N/A	N/A	N/A	N/A	N/A	886	N/A	N/A	N/A
243	Number-S	8A	IV	43	0		N/A	N/A	N/A	N/A	N/A	N/A	N/A	N/A	N/A	N/A	N/A	N/A	N/A	N/A	N/A	N/A	N/A	N/A	N/A	-	N/A	N/A	N/A	N/A	N/A	N/A	N/A	N/A	N/A	N/A	N/A	N/A	N/A	N/A	N/A	N/A	N/A	N/A	N/A	-	N/A	N/A	N/A
244	Time-S	8A	IV	43	N/A	9.9	N/A	N/A	N/A	N/A	N/A	N/A	N/A	N/A	N/A	N/A	N/A	N/A	N/A	N/A	N/A	N/A	N/A	N/A	N/A	2.2	N/A	N/A	N/A	N/A	N/A	N/A	N/A	N/A	N/A	N/A	N/A	N/A	N/A	N/A	N/A	N/A	N/A	N/A	N/A	12.5	N/A	N/A	N/A
245	AEY Score	8A	N/A	N/A	N/A		N/A	N/A	N/A	N/A	N/A	N/A	5	920	N/A	N/A	N/A	5	1	N/A	N/A	N/A	N/A	6	0.975		N/A	N/A	N/A	N/A	N/A	N/A	5	1000	N/A	N/A	N/A	5	1	N/A	N/A	N/A	N/A	6	1		N/A	N/A	N/A
247	Starting Time	8B	N/A	N/A	N/A	16:21:00	16:21:00	16:21:00	16:21:00	16:21:00	16:21:00	16:21:00	16:21:00	16:21:00	16:21:00	16:21:00	16:21:00	16:21:00	16:21:00	16:21:00	16:21:00	16:21:00	16:21:00	16:21:00	16:21:00	16:21:00	16:21:00	16:21:00	16:21:00	16:21:00	16:21:00	16:21:00	16:21:00	16:21:00	16:21:00	16:21:00	16:21:00	16:21:00	16:21:00	16:21:00	16:21:00	16:21:00	16:21:00	16:21:00	16:21:00	16:21:00	16:21:00	16:21:00	16:21:00
256	Cubicle	8B	N/A	N/A	N/A	2	2	2	2	2	2	2	2	2	2	2	2	2	2	2	2	2	2	2	2	3	3	3	3	3	3	3	3	3	3	3	3	3	3	3	3	3	3	3	3	4	4	4	4
260	Number-S	8B	III	15	40	7	A	-	-	-	-	-	1	1000	(+)	-	-	1	1	e	-	-	-	1	0.85	7	A	-	-	-	-	-	1	1000	(+)	-	-	1	1	e	-	-	-	1	0.85	3	A	-	-
261	Number-S	8B	III	20	40	9	A	-	-	-	-	B	2	650	(+)	-	-	1	1	-	-	-	-	0	1	9	A	-	-	-	-	-	1	1000	(+)	-	-	1	1	-	-	-	-	0	1	4	A	-	-
262	Number-S	8B	III	25	40	10	A	-	-	-	-	-	1	1000	(+)	-	-	1	1	-	-	-	-	0	1	17	A	-	-	-	-	-	1	1000	(+)	-	-	1	1	b	-	-	-	1	0.85	8	A	-	-
263	Number-S	8B	III	30	40	16	A	I	-	-	-	-	2	550	(+)	-	-	1	1	-	-	-	-	0	1	21	A	-	-	-	-	-	1	1000	(+)	-	-	1	1	-	-	-	-	0	1	9	A	-	-
264	Number-S	8B	III	35	40	16	A	-	-	-	-	-	1	1000	(+)	-	-	1	1	-	-	-	-	0	1	21	A	-	-	-	-	-	1	1000	(+)	-	-	1	1	-	-	-	-	0	1	12	A	-	-
265	Number-S	8B	III	41	40	21	A	-	-	-	-	-	1	1000	(+)	-	-	1	1	-	-	-	-	0	1	26	A	-	-	-	-	-	1	1000	(+)	-	-	1	1	-	-	-	-	0	1	16	A	-	-
266	Distance	8B	III	41	N/A	741	N/A	N/A	N/A	N/A	N/A	N/A	N/A	N/A	N/A	N/A	N/A	N/A	N/A	N/A	N/A	N/A	N/A	N/A	N/A	732	N/A	N/A	N/A	N/A	N/A	N/A	N/A	N/A	N/A	N/A	N/A	N/A	N/A	N/A	N/A	N/A	N/A	N/A	N/A	718	N/A	N/A	N/A
267	Number-S	8B	IV	43	0	21	N/A	N/A	N/A	N/A	N/A	N/A	N/A	N/A	N/A	N/A	N/A	N/A	N/A	N/A	N/A	N/A	N/A	N/A	N/A	27	N/A	N/A	N/A	N/A	N/A	N/A	N/A	N/A	N/A	N/A	N/A	N/A	N/A	N/A	N/A	N/A	N/A	N/A	N/A	16	N/A	N/A	N/A
268	Time-S	8B	IV	43	N/A	3.2	N/A	N/A	N/A	N/A	N/A	N/A	N/A	N/A	N/A	N/A	N/A	N/A	N/A	N/A	N/A	N/A	N/A	N/A	N/A	107.8	N/A	N/A	N/A	N/A	N/A	N/A	N/A	N/A	N/A	N/A	N/A	N/A	N/A	N/A	N/A	N/A	N/A	N/A	N/A	66.4	N/A	N/A	N/A
269	AEY Score	8B	N/A	N/A	N/A		N/A	N/A	N/A	N/A	N/A	N/A	6	866.667	N/A	N/A	N/A	6	1	N/A	N/A	N/A	N/A	6	0.975		N/A	N/A	N/A	N/A	N/A	N/A	6	1000	N/A	N/A	N/A	6	1	N/A	N/A	N/A	N/A	6	0.95		N/A	N/A	N/A
271	Starting Time	9A	N/A	N/A	N/A	09:20:00	09:20:00	09:20:00	09:20:00	09:20:00	09:20:00	09:20:00	09:20:00	09:20:00	09:20:00	09:20:00	09:20:00	09:20:00	09:20:00	09:20:00	09:20:00	09:20:00	09:20:00	09:20:00	09:20:00	09:20:00	09:20:00	09:20:00	09:20:00	09:20:00	09:20:00	09:20:00	09:20:00	09:20:00	09:20:00	09:20:00	09:20:00	09:20:00	09:20:00	09:20:00	09:20:00	09:20:00	09:20:00	09:20:00	09:20:00	09:20:00	09:20:00	09:20:00	09:20:00
280	Cubicle	9A	N/A	N/A	N/A	3	3	3	3	3	3	3	3	3	3	3	3	3	3	3	3	3	3	3	3	4	4	4	4	4	4	4	4	4	4	4	4	4	4	4	4	4	4	4	4	5	5	5	5
284	Number-S	9A	III	15	40	10	A	-	-	-	-	-	1	1000	(+)	-	-	1	1	-	-	-	-	0	1	7	A	-	-	-	-	-	1	1000	(+)	-	-	1	1	-	-	-	-	0	1	3	A	-	-
285	Number-S	9A	III	20	40	10	A	-	-	-	-	-	1	1000	(+)	-	-	1	1	-	-	-	-	0	1	8	A	-	-	-	-	-	1	1000	(+)	-	-	1	1	-	-	-	-	0	1	3	A	-	-
286	Number-S	9A	III	25	40	12	A	-	-	-	-	-	1	1000	(+)	-	-	1	1	-	-	-	-	0	1	25	A	-	-	-	-	-	1	1000	(+)	-	-	1	1	-	-	-	-	0	1	3	A	-	-
287	Number-S	9A	III	30	40	13	A	-	-	-	-	-	1	1000	(+)	-	-	1	1	-	-	-	-	0	1	39	A	C	-	-	-	-	2	850	(+)	-	-	1	1	-	-	-	-	0	1	3	A	-	-
288	Number-S	9A	III	35	40	15	A	-	-	-	-	-	1	1000	(+)	-	-	1	1	-	-	-	-	0	1	47	A	C	-	-	-	-	2	850	(+)	-	-	1	1	-	-	-	-	0	1	5	A	-	-
289	Number-S	9A	III	41	40	33	A	C	-	-	-	-	2	850	(+)	-	-	1	1	-	-	-	-	0	1	63	A	C	-	-	-	-	2	850	(+)	-	-	1	1	-	-	-	-	0	1	5	A	-	-
290	Distance	9A	III	41	N/A	889	N/A	N/A	N/A	N/A	N/A	N/A	N/A	N/A	N/A	N/A	N/A	N/A	N/A	N/A	N/A	N/A	N/A	N/A	N/A	885	N/A	N/A	N/A	N/A	N/A	N/A	N/A	N/A	N/A	N/A	N/A	N/A	N/A	N/A	N/A	N/A	N/A	N/A	N/A	899	N/A	N/A	N/A
291	Number-S	9A	IV	43	0	34	N/A	N/A	N/A	N/A	N/A	N/A	N/A	N/A	N/A	N/A	N/A	N/A	N/A	N/A	N/A	N/A	N/A	N/A	N/A	63	N/A	N/A	N/A	N/A	N/A	N/A	N/A	N/A	N/A	N/A	N/A	N/A	N/A	N/A	N/A	N/A	N/A	N/A	N/A	5	N/A	N/A	N/A
292	Time-S	9A	IV	43	N/A	50.4	N/A	N/A	N/A	N/A	N/A	N/A	N/A	N/A	N/A	N/A	N/A	N/A	N/A	N/A	N/A	N/A	N/A	N/A	N/A	18.1	N/A	N/A	N/A	N/A	N/A	N/A	N/A	N/A	N/A	N/A	N/A	N/A	N/A	N/A	N/A	N/A	N/A	N/A	N/A	0.6	N/A	N/A	N/A
293	AEY Score	9A	N/A	N/A	N/A		N/A	N/A	N/A	N/A	N/A	N/A	6	975	N/A	N/A	N/A	6	1	N/A	N/A	N/A	N/A	6	1		N/A	N/A	N/A	N/A	N/A	N/A	6	925	N/A	N/A	N/A	6	1	N/A	N/A	N/A	N/A	6	1		N/A	N/A	N/A
295	Starting Time	9B	N/A	N/A	N/A	16:24:00	16:24:00	16:24:00	16:24:00	16:24:00	16:24:00	16:24:00	16:24:00	16:24:00	16:24:00	16:24:00	16:24:00	16:24:00	16:24:00	16:24:00	16:24:00	16:24:00	16:24:00	16:24:00	16:24:00	16:24:00	16:24:00	16:24:00	16:24:00	16:24:00	16:24:00	16:24:00	16:24:00	16:24:00	16:24:00	16:24:00	16:24:00	16:24:00	16:24:00	16:24:00	16:24:00	16:24:00	16:24:00	16:24:00	16:24:00	16:24:00	16:24:00	16:24:00	16:24:00
304	Cubicle	9B	N/A	N/A	N/A	4	4	4	4	4	4	4	4	4	4	4	4	4	4	4	4	4	4	4	4	5	5	5	5	5	5	5	5	5	5	5	5	5	5	5	5	5	5	5	5	1	1	1	1
308	Number-S	9B	III	15	45	2	A	-	-	-	-	-	1	1000	(+)	-	-	1	1	-	-	-	-	0	1	5	A	-	-	-	-	-	1	1000	(+)	-	-	1	1	-	-	-	-	0	1	6	A	-	-
309	Number-S	9B	III	20	45	2	A	-	-	-	-	-	1	1000	(+)	-	-	1	1	-	-	-	-	0	1	6	A	-	-	-	-	-	1	1000	(+)	-	-	1	1	-	-	-	-	0	1	9	A	-	-
310	Number-S	9B	III	25	45	5	A	-	-	-	-	-	1	1000	(+)	-	-	1	1	-	-	-	-	0	1	10	A	-	-	-	-	-	1	1000	(+)	-	-	1	1	-	-	-	-	0	1	9	A	-	-
311	Number-S	9B	III	30	45	5	A	-	-	-	-	-	1	1000	(+)	-	-	1	1	-	-	-	-	0	1	10	A	-	-	-	-	-	1	1000	(+)	-	-	1	1	-	-	-	-	0	1	9	A	-	-
312	Number-S	9B	III	35	45	8	A	-	-	-	-	-	1	1000	(+)	-	-	1	1	-	-	-	-	0	1	11	A	-	-	-	-	-	1	1000	(+)	-	-	1	1	-	-	-	-	0	1	9	A	-	-
313	Number-S	9B	III	41	45	8	A	-	-	-	-	-	1	1000	(+)	-	-	1	1	-	-	-	-	0	1	11	A	-	-	-	-	-	1	1000	(+)	-	-	1	1	-	-	-	-	0	1	9	A	-	-
314	Distance	9B	III	41	N/A	1005	N/A	N/A	N/A	N/A	N/A	N/A	N/A	N/A	N/A	N/A	N/A	N/A	N/A	N/A	N/A	N/A	N/A	N/A	N/A	1003	N/A	N/A	N/A	N/A	N/A	N/A	N/A	N/A	N/A	N/A	N/A	N/A	N/A	N/A	N/A	N/A	N/A	N/A	N/A	986	N/A	N/A	N/A
315	Number-S	9B	IV	43	0	8	N/A	N/A	N/A	N/A	N/A	N/A	N/A	N/A	N/A	N/A	N/A	N/A	N/A	N/A	N/A	N/A	N/A	N/A	N/A	11	N/A	N/A	N/A	N/A	N/A	N/A	N/A	N/A	N/A	N/A	N/A	N/A	N/A	N/A	N/A	N/A	N/A	N/A	N/A	9	N/A	N/A	N/A
316	Time-S	9B	IV	43	N/A	0.8	N/A	N/A	N/A	N/A	N/A	N/A	N/A	N/A	N/A	N/A	N/A	N/A	N/A	N/A	N/A	N/A	N/A	N/A	N/A	1.6	N/A	N/A	N/A	N/A	N/A	N/A	N/A	N/A	N/A	N/A	N/A	N/A	N/A	N/A	N/A	N/A	N/A	N/A	N/A	40.6	N/A	N/A	N/A
317	AEY Score	9B	N/A	N/A	N/A		N/A	N/A	N/A	N/A	N/A	N/A	6	1000	N/A	N/A	N/A	6	1	N/A	N/A	N/A	N/A	6	1		N/A	N/A	N/A	N/A	N/A	N/A	6	1000	N/A	N/A	N/A	6	1	N/A	N/A	N/A	N/A	6	1		N/A	N/A	N/A
319	Starting Time	10A	N/A	N/A	N/A	08:29:00	08:29:00	08:29:00	08:29:00	08:29:00	08:29:00	08:29:00	08:29:00	08:29:00	08:29:00	08:29:00	08:29:00	08:29:00	08:29:00	08:29:00	08:29:00	08:29:00	08:29:00	08:29:00	08:29:00	08:29:00	08:29:00	08:29:00	08:29:00	08:29:00	08:29:00	08:29:00	08:29:00	08:29:00	08:29:00	08:29:00	08:29:00	08:29:00	08:29:00	08:29:00	08:29:00	08:29:00	08:29:00	08:29:00	08:29:00	08:29:00	08:29:00	08:29:00	08:29:00
328	Cubicle	10A	N/A	N/A	N/A	5	5	5	5	5	5	5	5	5	5	5	5	5	5	5	5	5	5	5	5	1	1	1	1	1	1	1	1	1	1	1	1	1	1	1	1	1	1	1	1	2	2	2	2
332	Number-S	10A	III	15	45	12	A	-	-	-	-	-	1	1000	(+)	-	-	1	1	e	-	-	-	1	0.85	2	A	-	-	-	-	-	1	1000	(+)	-	-	1	1	e	-	-	-	1	0.85	1	A	-	-
333	Number-S	10A	III	20	45	15	A	-	-	-	-	-	1	1000	(+)	-	-	1	1	-	-	-	-	0	1	7	A	-	-	-	-	-	1	1000	(+)	-	-	1	1	a	-	-	-	1	0.85	2	A	-	-
334	Number-S	10A	III	25	45	16	A	-	-	-	-	-	1	1000	(+)	-	-	1	1	f	-	-	-	1	0.85	8	A	-	-	-	-	-	1	1000	(+)	-	-	1	1	f	-	-	-	1	0.85	2	A	-	-
335	Number-S	10A	III	30	45	20	A	-	-	-	-	-	1	1000	(+)	-	-	1	1	-	-	-	-	0	1	9	A	-	-	-	-	-	1	1000	(+)	-	-	1	1	-	-	-	-	0	1	3	A	-	-
336	Number-S	10A	III	35	45	23	A	-	-	-	-	-	1	1000	(+)	-	-	1	1	a	-	-	-	1	0.85	11	A	-	-	-	-	-	1	1000	(+)	-	-	1	1	-	-	-	-	0	1	3	A	-	-
337	Number-S	10A	III	41	45	25	-	-	-	-	-	-	1	N.R.	-	-	-	1	N.R.	-	-	-	-	0	1	18	-	-	-	-	-	-	1	N.R.	-	-	-	1	N.R.	-	-	-	-	0	1	4	-	-	-
338	Distance	10A	III	41	N/A	-	N/A	N/A	N/A	N/A	N/A	N/A	N/A	N/A	N/A	N/A	N/A	N/A	N/A	N/A	N/A	N/A	N/A	N/A	N/A	-	N/A	N/A	N/A	N/A	N/A	N/A	N/A	N/A	N/A	N/A	N/A	N/A	N/A	N/A	N/A	N/A	N/A	N/A	N/A	-	N/A	N/A	N/A
339	Number-S	10A	IV	43	0	26	N/A	N/A	N/A	N/A	N/A	N/A	N/A	N/A	N/A	N/A	N/A	N/A	N/A	N/A	N/A	N/A	N/A	N/A	N/A	18	N/A	N/A	N/A	N/A	N/A	N/A	N/A	N/A	N/A	N/A	N/A	N/A	N/A	N/A	N/A	N/A	N/A	N/A	N/A	5	N/A	N/A	N/A
340	Time-S	10A	IV	43	N/A	-	N/A	N/A	N/A	N/A	N/A	N/A	N/A	N/A	N/A	N/A	N/A	N/A	N/A	N/A	N/A	N/A	N/A	N/A	N/A	-	N/A	N/A	N/A	N/A	N/A	N/A	N/A	N/A	N/A	N/A	N/A	N/A	N/A	N/A	N/A	N/A	N/A	N/A	N/A	-	N/A	N/A	N/A
341	AEY Score	10A	N/A	N/A	N/A		N/A	N/A	N/A	N/A	N/A	N/A	5	1000	N/A	N/A	N/A	5	1	N/A	N/A	N/A	N/A	6	0.925		N/A	N/A	N/A	N/A	N/A	N/A	5	1000	N/A	N/A	N/A	5	1	N/A	N/A	N/A	N/A	6	0.925		N/A	N/A	N/A
343	Starting Time	10B	N/A	N/A	N/A	15:24:00	15:24:00	15:24:00	15:24:00	15:24:00	15:24:00	15:24:00	15:24:00	15:24:00	15:24:00	15:24:00	15:24:00	15:24:00	15:24:00	15:24:00	15:24:00	15:24:00	15:24:00	15:24:00	15:24:00	15:24:00	15:24:00	15:24:00	15:24:00	15:24:00	15:24:00	15:24:00	15:24:00	15:24:00	15:24:00	15:24:00	15:24:00	15:24:00	15:24:00	15:24:00	15:24:00	15:24:00	15:24:00	15:24:00	15:24:00	15:24:00	15:24:00	15:24:00	15:24:00
352	Cubicle	10B	N/A	N/A	N/A	1	1	1	1	1	1	1	1	1	1	1	1	1	1	1	1	1	1	1	1	2	2	2	2	2	2	2	2	2	2	2	2	2	2	2	2	2	2	2	2	3	3	3	3
356	Number-S	10B	III	15	45	12	A	-	-	-	-	-	1	1000	(+)	-	-	1	1	b	-	-	-	1	0.85	11	A	-	-	-	-	-	1	1000	(+)	-	-	1	1	-	-	-	-	0	1	1	A	-	-
357	Number-S	10B	III	20	45	12	A	-	-	-	-	-	1	1000	(+)	-	-	1	1	-	-	-	-	0	1	14	A	-	-	-	-	-	1	1000	(+)	-	-	1	1	-	-	-	-	0	1	2	A	-	-
358	Number-S	10B	III	25	45	12	A	-	-	-	-	-	1	1000	(+)	-	-	1	1	-	-	-	-	0	1	18	A	-	-	-	-	-	1	1000	(+)	-	-	1	1	a	-	-	-	1	0.85	2	A	-	-
359	Number-S	10B	III	30	45	12	A	-	-	-	-	-	1	1000	(+)	-	-	1	1	-	-	-	-	0	1	31	A	-	-	-	-	-	1	1000	(+)	-	-	1	1	-	-	-	-	0	1	4	A	-	-
360	Number-S	10B	III	35	45	13	A	-	-	-	-	-	1	1000	(+)	-	-	1	1	-	-	-	-	0	1	42	A	C	-	-	-	-	2	850	(+)	-	-	1	1	-	-	-	-	0	1	5	A	-	-
361	Number-S	10B	III	38	45	13	A	-	-	-	-	-	1	1000	(+)	-	-	1	1	-	-	-	-	0	1	46	A	-	-	-	-	-	1	1000	(+)	-	-	1	1	-	-	-	-	0	1	5	A	-	-
362	Distance	10B	III	38	N/A	631	N/A	N/A	N/A	N/A	N/A	N/A	N/A	N/A	N/A	N/A	N/A	N/A	N/A	N/A	N/A	N/A	N/A	N/A	N/A	886	N/A	N/A	N/A	N/A	N/A	N/A	N/A	N/A	N/A	N/A	N/A	N/A	N/A	N/A	N/A	N/A	N/A	N/A	N/A	592	N/A	N/A	N/A
363	Number-S	10B	IV	40	0	14	N/A	N/A	N/A	N/A	N/A	N/A	N/A	N/A	N/A	N/A	N/A	N/A	N/A	N/A	N/A	N/A	N/A	N/A	N/A	46	N/A	N/A	N/A	N/A	N/A	N/A	N/A	N/A	N/A	N/A	N/A	N/A	N/A	N/A	N/A	N/A	N/A	N/A	N/A	5	N/A	N/A	N/A
364	Time-S	10B	IV	40	N/A	692.1	N/A	N/A	N/A	N/A	N/A	N/A	N/A	N/A	N/A	N/A	N/A	N/A	N/A	N/A	N/A	N/A	N/A	N/A	N/A	46.6	N/A	N/A	N/A	N/A	N/A	N/A	N/A	N/A	N/A	N/A	N/A	N/A	N/A	N/A	N/A	N/A	N/A	N/A	N/A	766.8	N/A	N/A	N/A
365	AEY Score	10B	N/A	N/A	N/A		N/A	N/A	N/A	N/A	N/A	N/A	6	1000	N/A	N/A	N/A	6	1	N/A	N/A	N/A	N/A	6	0.975		N/A	N/A	N/A	N/A	N/A	N/A	6	975	N/A	N/A	N/A	6	1	N/A	N/A	N/A	N/A	6	0.975		N/A	N/A	N/A
				Akureyri Score Table
		Column no.	A	6
			E	3
			Y	4
			ground	0
			calculated ground	1
		Score A	Base	1000
			A	0
			C	-300
			K	-400
			M	-650
			N	-650
			B	-700
			(-)H	-800
			H	-800
			(+)H	-800
			(-)D	-160
			D	-250
			(+)D	-350
			J	-50
			I	-900
			E	-500
			F	-500
			G	-500
			L	-500
		Score E	(+)	1
			(+/-)	0.75
			(-/+)	0.25
			(-)	0
		Score Y	a	0.15
			b	0.15
			c	0.15
			d	0.15
			e	0.15
			f	0.15
[truncated: 1,356 more columns]

## Sheet: Training
	Protocol: QGR/101.055.002
					Rat Code	101321066	101321066	101321066	101321066	101321066	101321066	101321066	101321066	101321066	101321066	101321066	101321066	101321066	101321066	101321066	101321066	101321066	101321066	101321066	101321066	101321067	101321067	101321067	101321067	101321067	101321067	101321067	101321067	101321067	101321067	101321067	101321067	101321067	101321067	101321067	101321067	101321067	101321067	101321067	101321067	101321068	101321068	101321068	101321068
					Group	EHIP	EHIP	EHIP	EHIP	EHIP	EHIP	EHIP	EHIP	EHIP	EHIP	EHIP	EHIP	EHIP	EHIP	EHIP	EHIP	EHIP	EHIP	EHIP	EHIP	EHIP	EHIP	EHIP	EHIP	EHIP	EHIP	EHIP	EHIP	EHIP	EHIP	EHIP	EHIP	EHIP	EHIP	EHIP	EHIP	EHIP	EHIP	EHIP	EHIP	HIP	HIP	HIP	HIP
					Timing	t01	t01	t01	t01	t01	t01	t01	t01	t01	t01	t01	t01	t01	t01	t01	t01	t01	t01	t01	t01	t01	t01	t01	t01	t01	t01	t01	t01	t01	t01	t01	t01	t01	t01	t01	t01	t01	t01	t01	t01	t07	t07	t07	t07
					Lot	8	8	8	8	8	8	8	8	8	8	8	8	8	8	8	8	8	8	8	8	8	8	8	8	8	8	8	8	8	8	8	8	8	8	8	8	8	8	8	8	8	8	8	8
					Rat ID	31	31	31	31	31	31	31	31	31	31	31	31	31	31	31	31	31	31	31	31	33	33	33	33	33	33	33	33	33	33	33	33	33	33	33	33	33	33	33	33	35	35	35	35
					Column	1/20	2/20	3/20	4/20	5/20	6/20	7/20	8/20	9/20	10/20	11/20	12/20	13/20	14/20	15/20	16/20	17/20	18/20	19/20	20/20	1/20	2/20	3/20	4/20	5/20	6/20	7/20	8/20	9/20	10/20	11/20	12/20	13/20	14/20	15/20	16/20	17/20	18/20	19/20	20/20	1/20	2/20	3/20	4/20
Order	Parameter	Day	Phase	time	v	Shock	A1	A2	A3	A4	A5	A6	AC	AS	E1	E2	E3	EC	ES	Y1	Y2	Y3	Y4	YC	YS	Shock	A1	A2	A3	A4	A5	A6	AC	AS	E1	E2	E3	EC	ES	Y1	Y2	Y3	Y4	YC	YS	Shock	A1	A2	A3
10	Starting Time	11A	N/A	N/A	N/A		00:00:00	00:00:00	00:00:00	00:00:00	00:00:00	00:00:00	00:00:00	00:00:00	00:00:00	00:00:00	00:00:00	00:00:00	00:00:00	00:00:00	00:00:00	00:00:00	00:00:00	00:00:00	00:00:00		00:00:00	00:00:00	00:00:00	00:00:00	00:00:00	00:00:00	00:00:00	00:00:00	00:00:00	00:00:00	00:00:00	00:00:00	00:00:00	00:00:00	00:00:00	00:00:00	00:00:00	00:00:00	00:00:00		00:00:00	00:00:00	00:00:00
19	Cubicle	11A	N/A	N/A	N/A		0	0	0	0	0	0	0	0	0	0	0	0	0	0	0	0	0	0	0		0	0	0	0	0	0	0	0	0	0	0	0	0	0	0	0	0	0	0		0	0	0
21	Number-S	11A	III	10	45		A	-	-	-	-	-	1	1000	(+)	-	-	1	1	-	-	-	-	0	1		A	-	-	-	-	C	2	850	(+)	-	-	1	1	-	-	-	-	0	1		A	-	-
22	Number-S	11A	III	15	45		A	-	-	-	-	-	1	1000	(+)	-	-	1	1	a	-	-	-	1	0.85		A	-	-	-	-	C	2	850	(+)	-	-	1	1	-	-	-	-	0	1		A	-	-
23	Number-S	11A	III	20	45		A	-	-	-	-	-	1	1000	(+)	-	-	1	1	-	-	-	-	0	1		C	-	-	-	-	-	1	700	(+)	-	-	1	1	a	b	-	-	2	0.7		A	-	-
24	Number-S	11A	III	25	45		A	-	-	-	-	-	1	1000	(+)	-	-	1	1	-	-	-	-	0	1		C	-	-	-	-	A	2	850	(+)	-	-	1	1	b	-	-	-	1	0.85		A	-	-
25	Number-S	11A	III	30	45		A	-	-	-	-	-	1	1000	(+/-)	-	-	1	0.75	-	-	-	-	0	1		C	-	-	-	-	-	1	700	(+)	-	-	1	1	-	-	-	-	0	1		A	-	-
26	Number-S	11A	III	35	45		A	-	-	-	-	-	1	1000	(-)	-	-	1	0	-	-	-	-	0	1		C	-	-	-	-	-	1	700	(-)	-	-	1	0	-	-	-	-	0	1		A	-	-
27	Distance	11A	III	35	N/A		N/A	N/A	N/A	N/A	N/A	N/A	N/A	N/A	N/A	N/A	N/A	N/A	N/A	N/A	N/A	N/A	N/A	N/A	N/A		N/A	N/A	N/A	N/A	N/A	N/A	N/A	N/A	N/A	N/A	N/A	N/A	N/A	N/A	N/A	N/A	N/A	N/A	N/A		N/A	N/A	N/A
28	Number-S	11A	IV	36	0		N/A	N/A	N/A	N/A	N/A	N/A	N/A	N/A	N/A	N/A	N/A	N/A	N/A	N/A	N/A	N/A	N/A	N/A	N/A		N/A	N/A	N/A	N/A	N/A	N/A	N/A	N/A	N/A	N/A	N/A	N/A	N/A	N/A	N/A	N/A	N/A	N/A	N/A		N/A	N/A	N/A
29	Time-S	11A	IV	36	N/A		N/A	N/A	N/A	N/A	N/A	N/A	N/A	N/A	N/A	N/A	N/A	N/A	N/A	N/A	N/A	N/A	N/A	N/A	N/A		N/A	N/A	N/A	N/A	N/A	N/A	N/A	N/A	N/A	N/A	N/A	N/A	N/A	N/A	N/A	N/A	N/A	N/A	N/A		N/A	N/A	N/A
30	AEY Score	11A	N/A	N/A	N/A		N/A	N/A	N/A	N/A	N/A	N/A	6	1000	N/A	N/A	N/A	6	0.791667	N/A	N/A	N/A	N/A	6	0.975		N/A	N/A	N/A	N/A	N/A	N/A	6	775	N/A	N/A	N/A	6	0.833333	N/A	N/A	N/A	N/A	6	0.925		N/A	N/A	N/A
32	Starting Time	11B	N/A	N/A	N/A		00:00:00	00:00:00	00:00:00	00:00:00	00:00:00	00:00:00	00:00:00	00:00:00	00:00:00	00:00:00	00:00:00	00:00:00	00:00:00	00:00:00	00:00:00	00:00:00	00:00:00	00:00:00	00:00:00		00:00:00	00:00:00	00:00:00	00:00:00	00:00:00	00:00:00	00:00:00	00:00:00	00:00:00	00:00:00	00:00:00	00:00:00	00:00:00	00:00:00	00:00:00	00:00:00	00:00:00	00:00:00	00:00:00		00:00:00	00:00:00	00:00:00
41	Cubicle	11B	N/A	N/A	N/A		0	0	0	0	0	0	0	0	0	0	0	0	0	0	0	0	0	0	0		0	0	0	0	0	0	0	0	0	0	0	0	0	0	0	0	0	0	0		0	0	0
43	Number-S	11B	III	10	45		A	-	-	-	-	-	1	1000	(+)	-	-	1	1	-	-	-	-	0	1		A	-	-	-	-	-	1	1000	(+)	-	-	1	1	-	-	-	-	0	1		A	-	-
44	Number-S	11B	III	15	45		A	-	-	-	-	-	1	1000	(+)	-	-	1	1	-	-	-	-	0	1		A	-	-	-	-	-	1	1000	(+)	-	-	1	1	-	-	-	-	0	1		A	-	-
45	Number-S	11B	III	20	45		A	-	-	-	-	-	1	1000	(+)	-	-	1	1	-	-	-	-	0	1		A	-	-	-	-	C	2	850	(+)	-	-	1	1	-	-	-	-	0	1		A	-	-
46	Number-S	11B	III	25	45		A	-	-	-	-	-	1	1000	(+)	-	-	1	1	-	-	-	-	0	1		A	-	-	-	-	-	1	1000	(+)	-	-	1	1	-	-	-	-	0	1		A	-	-
47	Number-S	11B	III	30	45		A	-	-	-	-	-	1	1000	(+)	-	-	1	1	-	-	-	-	0	1		A	-	-	-	-	-	1	1000	(+)	-	-	1	1	-	-	-	-	0	1		A	-	-
48	Number-S	11B	III	35	45		A	-	-	-	-	-	1	1000	(+)	-	-	1	1	-	-	-	-	0	1		A	-	-	-	-	-	1	1000	(+)	-	-	1	1	-	-	-	-	0	1		A	-	-
49	Distance	11B	III	35	N/A		N/A	N/A	N/A	N/A	N/A	N/A	N/A	N/A	N/A	N/A	N/A	N/A	N/A	N/A	N/A	N/A	N/A	N/A	N/A		N/A	N/A	N/A	N/A	N/A	N/A	N/A	N/A	N/A	N/A	N/A	N/A	N/A	N/A	N/A	N/A	N/A	N/A	N/A		N/A	N/A	N/A
50	Number-S	11B	IV	36	0		N/A	N/A	N/A	N/A	N/A	N/A	N/A	N/A	N/A	N/A	N/A	N/A	N/A	N/A	N/A	N/A	N/A	N/A	N/A		N/A	N/A	N/A	N/A	N/A	N/A	N/A	N/A	N/A	N/A	N/A	N/A	N/A	N/A	N/A	N/A	N/A	N/A	N/A		N/A	N/A	N/A
51	Time-S	11B	IV	36	N/A		N/A	N/A	N/A	N/A	N/A	N/A	N/A	N/A	N/A	N/A	N/A	N/A	N/A	N/A	N/A	N/A	N/A	N/A	N/A		N/A	N/A	N/A	N/A	N/A	N/A	N/A	N/A	N/A	N/A	N/A	N/A	N/A	N/A	N/A	N/A	N/A	N/A	N/A		N/A	N/A	N/A
52	AEY Score	11B	N/A	N/A	N/A		N/A	N/A	N/A	N/A	N/A	N/A	6	1000	N/A	N/A	N/A	6	1	N/A	N/A	N/A	N/A	6	1		N/A	N/A	N/A	N/A	N/A	N/A	6	975	N/A	N/A	N/A	6	1	N/A	N/A	N/A	N/A	6	1		N/A	N/A	N/A
54	Starting Time	12A	N/A	N/A	N/A		00:00:00	00:00:00	00:00:00	00:00:00	00:00:00	00:00:00	00:00:00	00:00:00	00:00:00	00:00:00	00:00:00	00:00:00	00:00:00	00:00:00	00:00:00	00:00:00	00:00:00	00:00:00	00:00:00		00:00:00	00:00:00	00:00:00	00:00:00	00:00:00	00:00:00	00:00:00	00:00:00	00:00:00	00:00:00	00:00:00	00:00:00	00:00:00	00:00:00	00:00:00	00:00:00	00:00:00	00:00:00	00:00:00		00:00:00	00:00:00	00:00:00
63	Cubicle	12A	N/A	N/A	N/A		0	0	0	0	0	0	0	0	0	0	0	0	0	0	0	0	0	0	0		0	0	0	0	0	0	0	0	0	0	0	0	0	0	0	0	0	0	0		0	0	0
65	Number-S	12A	III	10	45		A	-	-	-	-	-	1	1000	(+)	-	-	1	1	-	-	-	-	0	1		A	-	-	-	-	-	1	1000	(+)	-	-	1	1	-	-	-	-	0	1		A	-	-
66	Number-S	12A	III	15	45		A	-	-	-	-	-	1	1000	(+)	-	-	1	1	-	-	-	-	0	1		A	-	-	-	-	-	1	1000	(+)	-	-	1	1	-	-	-	-	0	1		A	-	-
67	Number-S	12A	III	20	45		A	-	-	-	-	-	1	1000	(+)	-	-	1	1	-	-	-	-	0	1		A	-	-	-	-	-	1	1000	(+)	-	-	1	1	-	-	-	-	0	1		A	-	-
68	Number-S	12A	III	25	45		A	-	-	-	-	-	1	1000	(+)	-	-	1	1	-	-	-	-	0	1		A	-	-	-	-	-	1	1000	(+)	-	-	1	1	-	-	-	-	0	1		A	-	-
69	Number-S	12A	III	30	45		A	-	-	-	-	-	1	1000	(+)	-	-	1	1	-	-	-	-	0	1		A	-	-	-	-	-	1	1000	(+)	-	-	1	1	-	-	-	-	0	1		A	-	-
70	Number-S	12A	III	35	45		A	-	-	-	-	-	1	1000	(+)	-	-	1	1	-	-	-	-	0	1		A	-	-	-	-	-	1	1000	(+)	-	-	1	1	-	-	-	-	0	1		A	-	-
71	Distance	12A	III	35	N/A		N/A	N/A	N/A	N/A	N/A	N/A	N/A	N/A	N/A	N/A	N/A	N/A	N/A	N/A	N/A	N/A	N/A	N/A	N/A		N/A	N/A	N/A	N/A	N/A	N/A	N/A	N/A	N/A	N/A	N/A	N/A	N/A	N/A	N/A	N/A	N/A	N/A	N/A		N/A	N/A	N/A
72	Number-S	12A	IV	36	0		N/A	N/A	N/A	N/A	N/A	N/A	N/A	N/A	N/A	N/A	N/A	N/A	N/A	N/A	N/A	N/A	N/A	N/A	N/A		N/A	N/A	N/A	N/A	N/A	N/A	N/A	N/A	N/A	N/A	N/A	N/A	N/A	N/A	N/A	N/A	N/A	N/A	N/A		N/A	N/A	N/A
73	Time-S	12A	IV	36	N/A		N/A	N/A	N/A	N/A	N/A	N/A	N/A	N/A	N/A	N/A	N/A	N/A	N/A	N/A	N/A	N/A	N/A	N/A	N/A		N/A	N/A	N/A	N/A	N/A	N/A	N/A	N/A	N/A	N/A	N/A	N/A	N/A	N/A	N/A	N/A	N/A	N/A	N/A		N/A	N/A	N/A
74	AEY Score	12A	N/A	N/A	N/A		N/A	N/A	N/A	N/A	N/A	N/A	6	1000	N/A	N/A	N/A	6	1	N/A	N/A	N/A	N/A	6	1		N/A	N/A	N/A	N/A	N/A	N/A	6	1000	N/A	N/A	N/A	6	1	N/A	N/A	N/A	N/A	6	1		N/A	N/A	N/A
76	Starting Time	12B	N/A	N/A	N/A		00:00:00	00:00:00	00:00:00	00:00:00	00:00:00	00:00:00	00:00:00	00:00:00	00:00:00	00:00:00	00:00:00	00:00:00	00:00:00	00:00:00	00:00:00	00:00:00	00:00:00	00:00:00	00:00:00		00:00:00	00:00:00	00:00:00	00:00:00	00:00:00	00:00:00	00:00:00	00:00:00	00:00:00	00:00:00	00:00:00	00:00:00	00:00:00	00:00:00	00:00:00	00:00:00	00:00:00	00:00:00	00:00:00		00:00:00	00:00:00	00:00:00
85	Cubicle	12B	N/A	N/A	N/A		0	0	0	0	0	0	0	0	0	0	0	0	0	0	0	0	0	0	0		0	0	0	0	0	0	0	0	0	0	0	0	0	0	0	0	0	0	0		0	0	0
87	Number-S	12B	III	10	45		A	-	-	-	-	-	1	1000	(+)	-	-	1	1	-	-	-	-	0	1		A	-	-	-	-	-	1	1000	(+)	-	-	1	1	-	-	-	-	0	1		A	-	-
88	Number-S	12B	III	15	45		A	-	-	-	-	-	1	1000	(+)	-	-	1	1	-	-	-	-	0	1		A	-	-	-	-	-	1	1000	(+)	-	-	1	1	-	-	-	-	0	1		A	-	-
89	Number-S	12B	III	20	45		A	-	-	-	-	-	1	1000	(+)	-	-	1	1	-	-	-	-	0	1		A	-	-	-	-	-	1	1000	(+)	-	-	1	1	-	-	-	-	0	1		A	-	-
90	Number-S	12B	III	25	45		A	-	-	-	-	-	1	1000	(+)	-	-	1	1	-	-	-	-	0	1		A	-	-	-	-	-	1	1000	(+)	-	-	1	1	-	-	-	-	0	1		A	-	-
91	Number-S	12B	III	30	45		A	-	-	-	-	-	1	1000	(+)	-	-	1	1	-	-	-	-	0	1		A	-	-	-	-	-	1	1000	(+)	-	-	1	1	-	-	-	-	0	1		A	-	-
92	Number-S	12B	III	35	45		A	-	-	-	-	-	1	1000	(+)	-	-	1	1	-	-	-	-	0	1		A	-	-	-	-	-	1	1000	(+)	-	-	1	1	-	-	-	-	0	1		A	-	-
93	Distance	12B	III	35	N/A		N/A	N/A	N/A	N/A	N/A	N/A	N/A	N/A	N/A	N/A	N/A	N/A	N/A	N/A	N/A	N/A	N/A	N/A	N/A		N/A	N/A	N/A	N/A	N/A	N/A	N/A	N/A	N/A	N/A	N/A	N/A	N/A	N/A	N/A	N/A	N/A	N/A	N/A		N/A	N/A	N/A
94	Number-S	12B	IV	36	0		N/A	N/A	N/A	N/A	N/A	N/A	N/A	N/A	N/A	N/A	N/A	N/A	N/A	N/A	N/A	N/A	N/A	N/A	N/A		N/A	N/A	N/A	N/A	N/A	N/A	N/A	N/A	N/A	N/A	N/A	N/A	N/A	N/A	N/A	N/A	N/A	N/A	N/A		N/A	N/A	N/A
95	Time-S	12B	IV	36	N/A		N/A	N/A	N/A	N/A	N/A	N/A	N/A	N/A	N/A	N/A	N/A	N/A	N/A	N/A	N/A	N/A	N/A	N/A	N/A		N/A	N/A	N/A	N/A	N/A	N/A	N/A	N/A	N/A	N/A	N/A	N/A	N/A	N/A	N/A	N/A	N/A	N/A	N/A		N/A	N/A	N/A
96	AEY Score	12B	N/A	N/A	N/A		N/A	N/A	N/A	N/A	N/A	N/A	6	1000	N/A	N/A	N/A	6	1	N/A	N/A	N/A	N/A	6	1		N/A	N/A	N/A	N/A	N/A	N/A	6	1000	N/A	N/A	N/A	6	1	N/A	N/A	N/A	N/A	6	1		N/A	N/A	N/A
98	Starting Time	13A	N/A	N/A	N/A		00:00:00	00:00:00	00:00:00	00:00:00	00:00:00	00:00:00	00:00:00	00:00:00	00:00:00	00:00:00	00:00:00	00:00:00	00:00:00	00:00:00	00:00:00	00:00:00	00:00:00	00:00:00	00:00:00		00:00:00	00:00:00	00:00:00	00:00:00	00:00:00	00:00:00	00:00:00	00:00:00	00:00:00	00:00:00	00:00:00	00:00:00	00:00:00	00:00:00	00:00:00	00:00:00	00:00:00	00:00:00	00:00:00		00:00:00	00:00:00	00:00:00
107	Cubicle	13A	N/A	N/A	N/A		0	0	0	0	0	0	0	0	0	0	0	0	0	0	0	0	0	0	0		0	0	0	0	0	0	0	0	0	0	0	0	0	0	0	0	0	0	0		0	0	0
109	Number-S	13A	III	10	45		A	-	-	-	-	-	1	1000	(+)	-	-	1	1	-	-	-	-	0	1		A	D	-	-	-	-	2	875	(+)	-	-	1	1	a	-	-	-	1	0.85		A	-	-
110	Number-S	13A	III	15	45		A	-	-	-	-	-	1	1000	(+)	-	-	1	1	-	-	-	-	0	1		A	-	-	-	-	-	1	1000	(+)	-	-	1	1	-	-	-	-	0	1		A	-	-
111	Number-S	13A	III	20	45		A	-	-	-	-	-	1	1000	(+)	-	-	1	1	-	-	-	-	0	1		A	-	-	-	-	-	1	1000	(+)	-	-	1	1	-	-	-	-	0	1		A	-	-
112	Number-S	13A	III	25	45		A	-	-	-	-	-	1	1000	(+)	-	-	1	1	a	-	-	-	1	0.85		A	-	-	-	-	-	1	1000	(+)	-	-	1	1	-	-	-	-	0	1		A	-	-
113	Number-S	13A	III	30	45		A	-	-	-	-	-	1	1000	(+)	-	-	1	1	-	-	-	-	0	1		A	-	-	-	-	-	1	1000	(+)	-	-	1	1	-	-	-	-	0	1		A	-	-
114	Number-S	13A	III	35	45		A	-	-	-	-	-	1	1000	(+)	-	-	1	1	-	-	-	-	0	1		A	-	-	-	-	-	1	1000	(+)	-	-	1	1	-	-	-	-	0	1		A	-	-
115	Distance	13A	III	35	N/A		N/A	N/A	N/A	N/A	N/A	N/A	N/A	N/A	N/A	N/A	N/A	N/A	N/A	N/A	N/A	N/A	N/A	N/A	N/A		N/A	N/A	N/A	N/A	N/A	N/A	N/A	N/A	N/A	N/A	N/A	N/A	N/A	N/A	N/A	N/A	N/A	N/A	N/A		N/A	N/A	N/A
116	Number-S	13A	IV	36	0		N/A	N/A	N/A	N/A	N/A	N/A	N/A	N/A	N/A	N/A	N/A	N/A	N/A	N/A	N/A	N/A	N/A	N/A	N/A		N/A	N/A	N/A	N/A	N/A	N/A	N/A	N/A	N/A	N/A	N/A	N/A	N/A	N/A	N/A	N/A	N/A	N/A	N/A		N/A	N/A	N/A
117	Time-S	13A	IV	36	N/A		N/A	N/A	N/A	N/A	N/A	N/A	N/A	N/A	N/A	N/A	N/A	N/A	N/A	N/A	N/A	N/A	N/A	N/A	N/A		N/A	N/A	N/A	N/A	N/A	N/A	N/A	N/A	N/A	N/A	N/A	N/A	N/A	N/A	N/A	N/A	N/A	N/A	N/A		N/A	N/A	N/A
118	AEY Score	13A	N/A	N/A	N/A		N/A	N/A	N/A	N/A	N/A	N/A	6	1000	N/A	N/A	N/A	6	1	N/A	N/A	N/A	N/A	6	0.975		N/A	N/A	N/A	N/A	N/A	N/A	6	979.167	N/A	N/A	N/A	6	1	N/A	N/A	N/A	N/A	6	0.975		N/A	N/A	N/A
120	Starting Time	13B	N/A	N/A	N/A		00:00:00	00:00:00	00:00:00	00:00:00	00:00:00	00:00:00	00:00:00	00:00:00	00:00:00	00:00:00	00:00:00	00:00:00	00:00:00	00:00:00	00:00:00	00:00:00	00:00:00	00:00:00	00:00:00		00:00:00	00:00:00	00:00:00	00:00:00	00:00:00	00:00:00	00:00:00	00:00:00	00:00:00	00:00:00	00:00:00	00:00:00	00:00:00	00:00:00	00:00:00	00:00:00	00:00:00	00:00:00	00:00:00		00:00:00	00:00:00	00:00:00
129	Cubicle	13B	N/A	N/A	N/A		0	0	0	0	0	0	0	0	0	0	0	0	0	0	0	0	0	0	0		0	0	0	0	0	0	0	0	0	0	0	0	0	0	0	0	0	0	0		0	0	0
131	Number-S	13B	III	10	45		A	-	-	-	-	-	1	1000	(+)	-	-	1	1	-	-	-	-	0	1		A	-	-	-	-	-	1	1000	(+)	-	-	1	1	-	-	-	-	0	1		A	-	-
132	Number-S	13B	III	15	45		A	-	-	-	-	-	1	1000	(+)	-	-	1	1	-	-	-	-	0	1		A	-	-	-	-	-	1	1000	(+)	-	-	1	1	-	-	-	-	0	1		A	-	-
133	Number-S	13B	III	20	45		A	-	-	-	-	-	1	1000	(+)	-	-	1	1	-	-	-	-	0	1		A	-	-	-	-	-	1	1000	(+)	-	-	1	1	-	-	-	-	0	1		A	-	-
134	Number-S	13B	III	25	45		A	-	-	-	-	-	1	1000	(-)	-	-	1	0	-	-	-	-	0	1		A	-	-	-	-	-	1	1000	(-)	-	-	1	0	-	-	-	-	0	1		A	-	-
135	Number-S	13B	III	30	45		A	-	-	-	-	-	1	1000	(-)	-	-	1	0	-	-	-	-	0	1		A	-	-	-	-	-	1	1000	(-)	-	-	1	0	-	-	-	-	0	1		A	-	-
136	Number-S	13B	III	35	45		A	-	-	-	-	-	1	1000	(-)	-	-	1	0	-	-	-	-	0	1		A	-	-	-	-	-	1	1000	(-)	-	-	1	0	-	-	-	-	0	1		A	-	-
137	Distance	13B	III	35	N/A		N/A	N/A	N/A	N/A	N/A	N/A	N/A	N/A	N/A	N/A	N/A	N/A	N/A	N/A	N/A	N/A	N/A	N/A	N/A		N/A	N/A	N/A	N/A	N/A	N/A	N/A	N/A	N/A	N/A	N/A	N/A	N/A	N/A	N/A	N/A	N/A	N/A	N/A		N/A	N/A	N/A
138	Number-S	13B	IV	36	0		N/A	N/A	N/A	N/A	N/A	N/A	N/A	N/A	N/A	N/A	N/A	N/A	N/A	N/A	N/A	N/A	N/A	N/A	N/A		N/A	N/A	N/A	N/A	N/A	N/A	N/A	N/A	N/A	N/A	N/A	N/A	N/A	N/A	N/A	N/A	N/A	N/A	N/A		N/A	N/A	N/A
139	Time-S	13B	IV	36	N/A		N/A	N/A	N/A	N/A	N/A	N/A	N/A	N/A	N/A	N/A	N/A	N/A	N/A	N/A	N/A	N/A	N/A	N/A	N/A		N/A	N/A	N/A	N/A	N/A	N/A	N/A	N/A	N/A	N/A	N/A	N/A	N/A	N/A	N/A	N/A	N/A	N/A	N/A		N/A	N/A	N/A
140	AEY Score	13B	N/A	N/A	N/A		N/A	N/A	N/A	N/A	N/A	N/A	6	1000	N/A	N/A	N/A	6	0.5	N/A	N/A	N/A	N/A	6	1		N/A	N/A	N/A	N/A	N/A	N/A	6	1000	N/A	N/A	N/A	6	0.5	N/A	N/A	N/A	N/A	6	1		N/A	N/A	N/A
142	Starting Time	14A	N/A	N/A	N/A		00:00:00	00:00:00	00:00:00	00:00:00	00:00:00	00:00:00	00:00:00	00:00:00	00:00:00	00:00:00	00:00:00	00:00:00	00:00:00	00:00:00	00:00:00	00:00:00	00:00:00	00:00:00	00:00:00		00:00:00	00:00:00	00:00:00	00:00:00	00:00:00	00:00:00	00:00:00	00:00:00	00:00:00	00:00:00	00:00:00	00:00:00	00:00:00	00:00:00	00:00:00	00:00:00	00:00:00	00:00:00	00:00:00		00:00:00	00:00:00	00:00:00
151	Cubicle	14A	N/A	N/A	N/A		0	0	0	0	0	0	0	0	0	0	0	0	0	0	0	0	0	0	0		0	0	0	0	0	0	0	0	0	0	0	0	0	0	0	0	0	0	0		0	0	0
153	Number-S	14A	III	10	45		A	-	-	-	-	-	1	1000	(+)	-	-	1	1	-	-	-	-	0	1		A	-	-	-	-	-	1	1000	(+)	-	-	1	1	-	-	-	-	0	1		A	-	-
154	Number-S	14A	III	15	45		A	-	-	-	-	-	1	1000	(+)	-	-	1	1	-	-	-	-	0	1		A	-	-	-	-	-	1	1000	(+)	-	-	1	1	-	-	-	-	0	1		A	-	-
155	Number-S	14A	III	20	45		A	-	-	-	-	-	1	1000	(+)	-	-	1	1	-	-	-	-	0	1		A	-	-	-	-	-	1	1000	(+)	-	-	1	1	-	-	-	-	0	1		A	-	-
156	Number-S	14A	III	25	45		A	-	-	-	-	-	1	1000	(+)	-	-	1	1	-	-	-	-	0	1		A	-	-	-	-	-	1	1000	(+)	-	-	1	1	-	-	-	-	0	1		A	-	-
157	Number-S	14A	III	30	45		A	-	-	-	-	-	1	1000	(+)	-	-	1	1	-	-	-	-	0	1		A	-	-	-	-	-	1	1000	(+)	-	-	1	1	-	-	-	-	0	1		A	-	-
158	Number-S	14A	III	35	45		A	-	-	-	-	-	1	1000	(+)	-	-	1	1	-	-	-	-	0	1		A	-	-	-	-	I	2	550	(+)	-	-	1	1	-	-	-	-	0	1		A	-	-
159	Distance	14A	III	35	N/A		N/A	N/A	N/A	N/A	N/A	N/A	N/A	N/A	N/A	N/A	N/A	N/A	N/A	N/A	N/A	N/A	N/A	N/A	N/A		N/A	N/A	N/A	N/A	N/A	N/A	N/A	N/A	N/A	N/A	N/A	N/A	N/A	N/A	N/A	N/A	N/A	N/A	N/A		N/A	N/A	N/A
160	Number-S	14A	IV	36	0		N/A	N/A	N/A	N/A	N/A	N/A	N/A	N/A	N/A	N/A	N/A	N/A	N/A	N/A	N/A	N/A	N/A	N/A	N/A		N/A	N/A	N/A	N/A	N/A	N/A	N/A	N/A	N/A	N/A	N/A	N/A	N/A	N/A	N/A	N/A	N/A	N/A	N/A		N/A	N/A	N/A
161	Time-S	14A	IV	36	N/A		N/A	N/A	N/A	N/A	N/A	N/A	N/A	N/A	N/A	N/A	N/A	N/A	N/A	N/A	N/A	N/A	N/A	N/A	N/A		N/A	N/A	N/A	N/A	N/A	N/A	N/A	N/A	N/A	N/A	N/A	N/A	N/A	N/A	N/A	N/A	N/A	N/A	N/A		N/A	N/A	N/A
162	AEY Score	14A	N/A	N/A	N/A		N/A	N/A	N/A	N/A	N/A	N/A	6	1000	N/A	N/A	N/A	6	1	N/A	N/A	N/A	N/A	6	1		N/A	N/A	N/A	N/A	N/A	N/A	6	925	N/A	N/A	N/A	6	1	N/A	N/A	N/A	N/A	6	1		N/A	N/A	N/A
164	Starting Time	14B	N/A	N/A	N/A		00:00:00	00:00:00	00:00:00	00:00:00	00:00:00	00:00:00	00:00:00	00:00:00	00:00:00	00:00:00	00:00:00	00:00:00	00:00:00	00:00:00	00:00:00	00:00:00	00:00:00	00:00:00	00:00:00		00:00:00	00:00:00	00:00:00	00:00:00	00:00:00	00:00:00	00:00:00	00:00:00	00:00:00	00:00:00	00:00:00	00:00:00	00:00:00	00:00:00	00:00:00	00:00:00	00:00:00	00:00:00	00:00:00		00:00:00	00:00:00	00:00:00
173	Cubicle	14B	N/A	N/A	N/A		0	0	0	0	0	0	0	0	0	0	0	0	0	0	0	0	0	0	0		0	0	0	0	0	0	0	0	0	0	0	0	0	0	0	0	0	0	0		0	0	0
175	Number-S	14B	III	10	45		A	-	-	-	-	-	1	1000	(+)	-	-	1	1	-	-	-	-	0	1		A	-	-	-	-	-	1	1000	(+)	-	-	1	1	-	-	-	-	0	1		A	-	-
176	Number-S	14B	III	15	45		A	-	-	-	-	-	1	1000	(+)	-	-	1	1	-	-	-	-	0	1		A	-	-	-	-	-	1	1000	(+)	-	-	1	1	-	-	-	-	0	1		A	-	-
177	Number-S	14B	III	20	45		A	-	-	-	-	-	1	1000	(+)	-	-	1	1	-	-	-	-	0	1		A	-	-	-	-	-	1	1000	(+)	-	-	1	1	-	-	-	-	0	1		A	-	-
178	Number-S	14B	III	25	45		A	-	-	-	-	-	1	1000	(+)	-	-	1	1	-	-	-	-	0	1		A	-	-	-	-	-	1	1000	(+)	-	-	1	1	-	-	-	-	0	1		A	-	-
179	Number-S	14B	III	30	45		A	-	-	-	-	-	1	1000	(+)	-	-	1	1	-	-	-	-	0	1		A	-	-	-	-	-	1	1000	(+)	-	-	1	1	-	-	-	-	0	1		A	-	-
180	Number-S	14B	III	35	45		A	-	-	-	-	-	1	1000	(+)	-	-	1	1	-	-	-	-	0	1		A	-	-	-	-	-	1	1000	(+)	-	-	1	1	-	-	-	-	0	1		A	-	-
181	Distance	14B	III	35	N/A		N/A	N/A	N/A	N/A	N/A	N/A	N/A	N/A	N/A	N/A	N/A	N/A	N/A	N/A	N/A	N/A	N/A	N/A	N/A		N/A	N/A	N/A	N/A	N/A	N/A	N/A	N/A	N/A	N/A	N/A	N/A	N/A	N/A	N/A	N/A	N/A	N/A	N/A		N/A	N/A	N/A
182	Number-S	14B	IV	36	0		N/A	N/A	N/A	N/A	N/A	N/A	N/A	N/A	N/A	N/A	N/A	N/A	N/A	N/A	N/A	N/A	N/A	N/A	N/A		N/A	N/A	N/A	N/A	N/A	N/A	N/A	N/A	N/A	N/A	N/A	N/A	N/A	N/A	N/A	N/A	N/A	N/A	N/A		N/A	N/A	N/A
183	Time-S	14B	IV	36	N/A		N/A	N/A	N/A	N/A	N/A	N/A	N/A	N/A	N/A	N/A	N/A	N/A	N/A	N/A	N/A	N/A	N/A	N/A	N/A		N/A	N/A	N/A	N/A	N/A	N/A	N/A	N/A	N/A	N/A	N/A	N/A	N/A	N/A	N/A	N/A	N/A	N/A	N/A		N/A	N/A	N/A
184	AEY Score	14B	N/A	N/A	N/A		N/A	N/A	N/A	N/A	N/A	N/A	6	1000	N/A	N/A	N/A	6	1	N/A	N/A	N/A	N/A	6	1		N/A	N/A	N/A	N/A	N/A	N/A	6	1000	N/A	N/A	N/A	6	1	N/A	N/A	N/A	N/A	6	1		N/A	N/A	N/A
186	Starting Time	15A	N/A	N/A	N/A		00:00:00	00:00:00	00:00:00	00:00:00	00:00:00	00:00:00	00:00:00	00:00:00	00:00:00	00:00:00	00:00:00	00:00:00	00:00:00	00:00:00	00:00:00	00:00:00	00:00:00	00:00:00	00:00:00		00:00:00	00:00:00	00:00:00	00:00:00	00:00:00	00:00:00	00:00:00	00:00:00	00:00:00	00:00:00	00:00:00	00:00:00	00:00:00	00:00:00	00:00:00	00:00:00	00:00:00	00:00:00	00:00:00		00:00:00	00:00:00	00:00:00
195	Cubicle	15A	N/A	N/A	N/A		0	0	0	0	0	0	0	0	0	0	0	0	0	0	0	0	0	0	0		0	0	0	0	0	0	0	0	0	0	0	0	0	0	0	0	0	0	0		0	0	0
197	Number-S	15A	III	10	45		A	-	-	-	-	-	1	1000	(+)	-	-	1	1	e	-	-	-	1	0.85		A	-	-	-	-	-	1	1000	(+)	-	-	1	1	e	-	-	-	1	0.85		A	-	-
198	Number-S	15A	III	15	45		A	-	-	-	-	-	1	1000	(+)	-	-	1	1	-	-	-	-	0	1		A	-	-	-	-	-	1	1000	(+)	-	-	1	1	-	-	-	-	0	1		A	-	-
199	Number-S	15A	III	20	45		A	-	-	-	-	-	1	1000	(+)	-	-	1	1	-	-	-	-	0	1		A	-	-	-	-	C	2	850	(+)	-	-	1	1	-	-	-	-	0	1		A	-	-
200	Number-S	15A	III	25	45		A	-	-	-	-	-	1	1000	(+)	-	-	1	1	-	-	-	-	0	1		A	-	-	-	-	-	1	1000	(+)	-	-	1	1	-	-	-	-	0	1		A	-	-
201	Number-S	15A	III	30	45		A	-	-	-	-	-	1	1000	(+)	-	-	1	1	-	-	-	-	0	1		A	-	-	-	-	-	1	1000	(+)	-	-	1	1	-	-	-	-	0	1		A	-	-
202	Number-S	15A	III	35	45		A	-	-	-	-	-	1	1000	(+)	-	-	1	1	a	-	-	-	1	0.85		A	-	-	-	-	-	1	1000	(+)	-	-	1	1	-	-	-	-	0	1		A	-	-
203	Distance	15A	III	35	N/A		N/A	N/A	N/A	N/A	N/A	N/A	N/A	N/A	N/A	N/A	N/A	N/A	N/A	N/A	N/A	N/A	N/A	N/A	N/A		N/A	N/A	N/A	N/A	N/A	N/A	N/A	N/A	N/A	N/A	N/A	N/A	N/A	N/A	N/A	N/A	N/A	N/A	N/A		N/A	N/A	N/A
204	Number-S	15A	IV	36	0		N/A	N/A	N/A	N/A	N/A	N/A	N/A	N/A	N/A	N/A	N/A	N/A	N/A	N/A	N/A	N/A	N/A	N/A	N/A		N/A	N/A	N/A	N/A	N/A	N/A	N/A	N/A	N/A	N/A	N/A	N/A	N/A	N/A	N/A	N/A	N/A	N/A	N/A		N/A	N/A	N/A
205	Time-S	15A	IV	36	N/A		N/A	N/A	N/A	N/A	N/A	N/A	N/A	N/A	N/A	N/A	N/A	N/A	N/A	N/A	N/A	N/A	N/A	N/A	N/A		N/A	N/A	N/A	N/A	N/A	N/A	N/A	N/A	N/A	N/A	N/A	N/A	N/A	N/A	N/A	N/A	N/A	N/A	N/A		N/A	N/A	N/A
206	AEY Score	15A	N/A	N/A	N/A		N/A	N/A	N/A	N/A	N/A	N/A	6	1000	N/A	N/A	N/A	6	1	N/A	N/A	N/A	N/A	6	0.95		N/A	N/A	N/A	N/A	N/A	N/A	6	975	N/A	N/A	N/A	6	1	N/A	N/A	N/A	N/A	6	0.975		N/A	N/A	N/A
208	Starting Time	15B	N/A	N/A	N/A		00:00:00	00:00:00	00:00:00	00:00:00	00:00:00	00:00:00	00:00:00	00:00:00	00:00:00	00:00:00	00:00:00	00:00:00	00:00:00	00:00:00	00:00:00	00:00:00	00:00:00	00:00:00	00:00:00		00:00:00	00:00:00	00:00:00	00:00:00	00:00:00	00:00:00	00:00:00	00:00:00	00:00:00	00:00:00	00:00:00	00:00:00	00:00:00	00:00:00	00:00:00	00:00:00	00:00:00	00:00:00	00:00:00		00:00:00	00:00:00	00:00:00
217	Cubicle	15B	N/A	N/A	N/A		0	0	0	0	0	0	0	0	0	0	0	0	0	0	0	0	0	0	0		0	0	0	0	0	0	0	0	0	0	0	0	0	0	0	0	0	0	0		0	0	0
219	Number-S	15B	III	10	45		A	-	-	-	-	-	1	1000	(+)	-	-	1	1	-	-	-	-	0	1		A	-	-	-	-	-	1	1000	(+)	-	-	1	1	-	-	-	-	0	1		A	-	-
220	Number-S	15B	III	15	45		A	-	-	-	-	-	1	1000	(+)	-	-	1	1	-	-	-	-	0	1		A	-	-	-	-	-	1	1000	(+)	-	-	1	1	-	-	-	-	0	1		A	-	-
221	Number-S	15B	III	20	45		A	-	-	-	-	-	1	1000	(-)	-	-	1	0	-	-	-	-	0	1		A	-	-	-	-	-	1	1000	(+)	-	-	1	1	-	-	-	-	0	1		A	-	-
222	Number-S	15B	III	25	45		A	-	-	-	-	-	1	1000	(-)	-	-	1	0	-	-	-	-	0	1		A	-	-	-	-	-	1	1000	(-)	-	-	1	0	-	-	-	-	0	1		A	-	-
223	Number-S	15B	III	30	45		A	-	-	-	-	-	1	1000	(-)	-	-	1	0	-	-	-	-	0	1		A	-	-	-	-	-	1	1000	(-)	-	-	1	0	-	-	-	-	0	1		A	-	-
224	Number-S	15B	III	35	45		A	-	-	-	-	-	1	1000	(-)	-	-	1	0	-	-	-	-	0	1		A	-	-	-	-	-	1	1000	(-)	-	-	1	0	-	-	-	-	0	1		A	-	-
225	Distance	15B	III	35	N/A		N/A	N/A	N/A	N/A	N/A	N/A	N/A	N/A	N/A	N/A	N/A	N/A	N/A	N/A	N/A	N/A	N/A	N/A	N/A		N/A	N/A	N/A	N/A	N/A	N/A	N/A	N/A	N/A	N/A	N/A	N/A	N/A	N/A	N/A	N/A	N/A	N/A	N/A		N/A	N/A	N/A
226	Number-S	15B	IV	36	0		N/A	N/A	N/A	N/A	N/A	N/A	N/A	N/A	N/A	N/A	N/A	N/A	N/A	N/A	N/A	N/A	N/A	N/A	N/A		N/A	N/A	N/A	N/A	N/A	N/A	N/A	N/A	N/A	N/A	N/A	N/A	N/A	N/A	N/A	N/A	N/A	N/A	N/A		N/A	N/A	N/A
227	Time-S	15B	IV	36	N/A		N/A	N/A	N/A	N/A	N/A	N/A	N/A	N/A	N/A	N/A	N/A	N/A	N/A	N/A	N/A	N/A	N/A	N/A	N/A		N/A	N/A	N/A	N/A	N/A	N/A	N/A	N/A	N/A	N/A	N/A	N/A	N/A	N/A	N/A	N/A	N/A	N/A	N/A		N/A	N/A	N/A
228	AEY Score	15B	N/A	N/A	N/A		N/A	N/A	N/A	N/A	N/A	N/A	6	1000	N/A	N/A	N/A	6	0.333333	N/A	N/A	N/A	N/A	6	1		N/A	N/A	N/A	N/A	N/A	N/A	6	1000	N/A	N/A	N/A	6	0.5	N/A	N/A	N/A	N/A	6	1		N/A	N/A	N/A
230	Starting Time	16A	N/A	N/A	N/A		00:00:00	00:00:00	00:00:00	00:00:00	00:00:00	00:00:00	00:00:00	00:00:00	00:00:00	00:00:00	00:00:00	00:00:00	00:00:00	00:00:00	00:00:00	00:00:00	00:00:00	00:00:00	00:00:00		00:00:00	00:00:00	00:00:00	00:00:00	00:00:00	00:00:00	00:00:00	00:00:00	00:00:00	00:00:00	00:00:00	00:00:00	00:00:00	00:00:00	00:00:00	00:00:00	00:00:00	00:00:00	00:00:00		00:00:00	00:00:00	00:00:00
239	Cubicle	16A	N/A	N/A	N/A		0	0	0	0	0	0	0	0	0	0	0	0	0	0	0	0	0	0	0		0	0	0	0	0	0	0	0	0	0	0	0	0	0	0	0	0	0	0		0	0	0
241	Number-S	16A	III	10	45		A	-	-	-	-	-	1	1000	(+)	-	-	1	1	-	-	-	-	0	1		A	-	-	-	-	-	1	1000	(+)	-	-	1	1	-	-	-	-	0	1		A	-	-
242	Number-S	16A	III	15	45		A	-	-	-	-	-	1	1000	(+)	-	-	1	1	a	-	-	-	1	0.85		A	-	-	-	-	-	1	1000	(+)	-	-	1	1	-	-	-	-	0	1		A	-	-
243	Number-S	16A	III	20	45		A	-	-	-	-	-	1	1000	(+)	-	-	1	1	-	-	-	-	0	1		A	-	-	-	-	-	1	1000	(+)	-	-	1	1	-	-	-	-	0	1		A	-	-
244	Number-S	16A	III	25	45		A	-	-	-	-	-	1	1000	(+)	-	-	1	1	-	-	-	-	0	1		A	-	-	-	-	-	1	1000	(+)	-	-	1	1	-	-	-	-	0	1		A	-	-
245	Number-S	16A	III	30	45		A	-	-	-	-	-	1	1000	(+)	-	-	1	1	-	-	-	-	0	1		A	-	-	-	-	-	1	1000	(+)	-	-	1	1	a	-	-	-	1	0.85		A	-	-
246	Number-S	16A	III	35	45		A	-	-	-	-	-	1	1000	(+)	-	-	1	1	a	-	-	-	1	0.85		A	-	-	-	-	-	1	1000	(+)	-	-	1	1	-	-	-	-	0	1		A	-	-
247	Distance	16A	III	35	N/A		N/A	N/A	N/A	N/A	N/A	N/A	N/A	N/A	N/A	N/A	N/A	N/A	N/A	N/A	N/A	N/A	N/A	N/A	N/A		N/A	N/A	N/A	N/A	N/A	N/A	N/A	N/A	N/A	N/A	N/A	N/A	N/A	N/A	N/A	N/A	N/A	N/A	N/A		N/A	N/A	N/A
248	Number-S	16A	IV	36	0		N/A	N/A	N/A	N/A	N/A	N/A	N/A	N/A	N/A	N/A	N/A	N/A	N/A	N/A	N/A	N/A	N/A	N/A	N/A		N/A	N/A	N/A	N/A	N/A	N/A	N/A	N/A	N/A	N/A	N/A	N/A	N/A	N/A	N/A	N/A	N/A	N/A	N/A		N/A	N/A	N/A
249	Time-S	16A	IV	36	N/A		N/A	N/A	N/A	N/A	N/A	N/A	N/A	N/A	N/A	N/A	N/A	N/A	N/A	N/A	N/A	N/A	N/A	N/A	N/A		N/A	N/A	N/A	N/A	N/A	N/A	N/A	N/A	N/A	N/A	N/A	N/A	N/A	N/A	N/A	N/A	N/A	N/A	N/A		N/A	N/A	N/A
250	AEY Score	16A	N/A	N/A	N/A		N/A	N/A	N/A	N/A	N/A	N/A	6	1000	N/A	N/A	N/A	6	1	N/A	N/A	N/A	N/A	6	0.95		N/A	N/A	N/A	N/A	N/A	N/A	6	1000	N/A	N/A	N/A	6	1	N/A	N/A	N/A	N/A	6	0.975		N/A	N/A	N/A
252	Starting Time	16B	N/A	N/A	N/A		00:00:00	00:00:00	00:00:00	00:00:00	00:00:00	00:00:00	00:00:00	00:00:00	00:00:00	00:00:00	00:00:00	00:00:00	00:00:00	00:00:00	00:00:00	00:00:00	00:00:00	00:00:00	00:00:00		00:00:00	00:00:00	00:00:00	00:00:00	00:00:00	00:00:00	00:00:00	00:00:00	00:00:00	00:00:00	00:00:00	00:00:00	00:00:00	00:00:00	00:00:00	00:00:00	00:00:00	00:00:00	00:00:00		00:00:00	00:00:00	00:00:00
261	Cubicle	16B	N/A	N/A	N/A		0	0	0	0	0	0	0	0	0	0	0	0	0	0	0	0	0	0	0		0	0	0	0	0	0	0	0	0	0	0	0	0	0	0	0	0	0	0		0	0	0
263	Number-S	16B	III	10	45		A	-	-	-	-	-	1	1000	(+)	-	-	1	1	-	-	-	-	0	1		A	-	-	-	-	-	1	1000	(+)	-	-	1	1	-	-	-	-	0	1		A	-	-
264	Number-S	16B	III	15	45		A	-	-	-	-	-	1	1000	(+)	-	-	1	1	-	-	-	-	0	1		A	-	-	-	-	-	1	1000	(+)	-	-	1	1	-	-	-	-	0	1		A	-	-
265	Number-S	16B	III	20	45		A	-	-	-	-	-	1	1000	(+)	-	-	1	1	a	-	-	-	1	0.85		A	-	-	-	-	-	1	1000	(+)	-	-	1	1	a	-	-	-	1	0.85		A	-	-
266	Number-S	16B	III	25	45		A	-	-	-	-	-	1	1000	(+)	-	-	1	1	-	-	-	-	0	1		A	-	-	-	-	-	1	1000	(+)	-	-	1	1	-	-	-	-	0	1		A	-	-
267	Number-S	16B	III	30	45		A	-	-	-	-	-	1	1000	(+)	-	-	1	1	a	-	-	-	1	0.85		A	-	-	-	-	-	1	1000	(+)	-	-	1	1	-	-	-	-	0	1		A	-	-
268	Number-S	16B	III	35	45		A	-	-	-	-	-	1	1000	(+)	-	-	1	1	-	-	-	-	0	1		A	-	-	-	-	-	1	1000	(+)	-	-	1	1	-	-	-	-	0	1		A	-	-
269	Distance	16B	III	35	N/A		N/A	N/A	N/A	N/A	N/A	N/A	N/A	N/A	N/A	N/A	N/A	N/A	N/A	N/A	N/A	N/A	N/A	N/A	N/A		N/A	N/A	N/A	N/A	N/A	N/A	N/A	N/A	N/A	N/A	N/A	N/A	N/A	N/A	N/A	N/A	N/A	N/A	N/A		N/A	N/A	N/A
270	Number-S	16B	IV	36	0		N/A	N/A	N/A	N/A	N/A	N/A	N/A	N/A	N/A	N/A	N/A	N/A	N/A	N/A	N/A	N/A	N/A	N/A	N/A		N/A	N/A	N/A	N/A	N/A	N/A	N/A	N/A	N/A	N/A	N/A	N/A	N/A	N/A	N/A	N/A	N/A	N/A	N/A		N/A	N/A	N/A
271	Time-S	16B	IV	36	N/A		N/A	N/A	N/A	N/A	N/A	N/A	N/A	N/A	N/A	N/A	N/A	N/A	N/A	N/A	N/A	N/A	N/A	N/A	N/A		N/A	N/A	N/A	N/A	N/A	N/A	N/A	N/A	N/A	N/A	N/A	N/A	N/A	N/A	N/A	N/A	N/A	N/A	N/A		N/A	N/A	N/A
272	AEY Score	16B	N/A	N/A	N/A		N/A	N/A	N/A	N/A	N/A	N/A	6	1000	N/A	N/A	N/A	6	1	N/A	N/A	N/A	N/A	6	0.95		N/A	N/A	N/A	N/A	N/A	N/A	6	1000	N/A	N/A	N/A	6	1	N/A	N/A	N/A	N/A	6	0.975		N/A	N/A	N/A
274	Starting Time	17A	N/A	N/A	N/A		00:00:00	00:00:00	00:00:00	00:00:00	00:00:00	00:00:00	00:00:00	00:00:00	00:00:00	00:00:00	00:00:00	00:00:00	00:00:00	00:00:00	00:00:00	00:00:00	00:00:00	00:00:00	00:00:00		00:00:00	00:00:00	00:00:00	00:00:00	00:00:00	00:00:00	00:00:00	00:00:00	00:00:00	00:00:00	00:00:00	00:00:00	00:00:00	00:00:00	00:00:00	00:00:00	00:00:00	00:00:00	00:00:00		00:00:00	00:00:00	00:00:00
283	Cubicle	17A	N/A	N/A	N/A		0	0	0	0	0	0	0	0	0	0	0	0	0	0	0	0	0	0	0		0	0	0	0	0	0	0	0	0	0	0	0	0	0	0	0	0	0	0		0	0	0
285	Number-S	17A	III	10	45		A	-	-	-	-	-	1	1000	(+)	-	-	1	1	-	-	-	-	0	1		A	-	-	-	-	-	1	1000	(+)	-	-	1	1	-	-	-	-	0	1		A	-	-
286	Number-S	17A	III	15	45		A	-	-	-	-	-	1	1000	(+)	-	-	1	1	-	-	-	-	0	1		A	-	-	-	-	-	1	1000	(+)	-	-	1	1	-	-	-	-	0	1		A	-	-
287	Number-S	17A	III	20	45		A	-	-	-	-	-	1	1000	(+)	-	-	1	1	-	-	-	-	0	1		A	-	-	-	-	-	1	1000	(+)	-	-	1	1	-	-	-	-	0	1		A	-	-
288	Number-S	17A	III	25	45		A	-	-	-	-	-	1	1000	(+)	-	-	1	1	-	-	-	-	0	1		A	-	-	-	-	-	1	1000	(-)	-	-	1	0	-	-	-	-	0	1		A	-	-
289	Number-S	17A	III	30	45		A	-	-	-	-	-	1	1000	(+)	-	-	1	1	a	-	-	-	1	0.85		A	-	-	-	-	-	1	1000	(-)	-	-	1	0	-	-	-	-	0	1		A	-	-
290	Number-S	17A	III	35	45		A	-	-	-	-	-	1	1000	(+)	-	-	1	1	-	-	-	-	0	1		A	C	-	-	-	-	2	850	(-)	-	-	1	0	-	-	-	-	0	1		A	-	-
291	Distance	17A	III	35	N/A		N/A	N/A	N/A	N/A	N/A	N/A	N/A	N/A	N/A	N/A	N/A	N/A	N/A	N/A	N/A	N/A	N/A	N/A	N/A		N/A	N/A	N/A	N/A	N/A	N/A	N/A	N/A	N/A	N/A	N/A	N/A	N/A	N/A	N/A	N/A	N/A	N/A	N/A		N/A	N/A	N/A
292	Number-S	17A	IV	36	0		N/A	N/A	N/A	N/A	N/A	N/A	N/A	N/A	N/A	N/A	N/A	N/A	N/A	N/A	N/A	N/A	N/A	N/A	N/A		N/A	N/A	N/A	N/A	N/A	N/A	N/A	N/A	N/A	N/A	N/A	N/A	N/A	N/A	N/A	N/A	N/A	N/A	N/A		N/A	N/A	N/A
293	Time-S	17A	IV	36	N/A		N/A	N/A	N/A	N/A	N/A	N/A	N/A	N/A	N/A	N/A	N/A	N/A	N/A	N/A	N/A	N/A	N/A	N/A	N/A		N/A	N/A	N/A	N/A	N/A	N/A	N/A	N/A	N/A	N/A	N/A	N/A	N/A	N/A	N/A	N/A	N/A	N/A	N/A		N/A	N/A	N/A
294	AEY Score	17A	N/A	N/A	N/A		N/A	N/A	N/A	N/A	N/A	N/A	6	1000	N/A	N/A	N/A	6	1	N/A	N/A	N/A	N/A	6	0.975		N/A	N/A	N/A	N/A	N/A	N/A	6	975	N/A	N/A	N/A	6	0.5	N/A	N/A	N/A	N/A	6	1		N/A	N/A	N/A
296	Starting Time	17B	N/A	N/A	N/A		00:00:00	00:00:00	00:00:00	00:00:00	00:00:00	00:00:00	00:00:00	00:00:00	00:00:00	00:00:00	00:00:00	00:00:00	00:00:00	00:00:00	00:00:00	00:00:00	00:00:00	00:00:00	00:00:00		00:00:00	00:00:00	00:00:00	00:00:00	00:00:00	00:00:00	00:00:00	00:00:00	00:00:00	00:00:00	00:00:00	00:00:00	00:00:00	00:00:00	00:00:00	00:00:00	00:00:00	00:00:00	00:00:00		00:00:00	00:00:00	00:00:00
305	Cubicle	17B	N/A	N/A	N/A		0	0	0	0	0	0	0	0	0	0	0	0	0	0	0	0	0	0	0		0	0	0	0	0	0	0	0	0	0	0	0	0	0	0	0	0	0	0		0	0	0
307	Number-S	17B	III	10	45		A	-	-	-	-	-	1	1000	(+)	-	-	1	1	-	-	-	-	0	1		A	-	-	-	-	-	1	1000	(+)	-	-	1	1	-	-	-	-	0	1		A	-	-
308	Number-S	17B	III	15	45		A	-	-	-	-	-	1	1000	(+)	-	-	1	1	-	-	-	-	0	1		A	-	-	-	-	-	1	1000	(+)	-	-	1	1	-	-	-	-	0	1		A	-	-
309	Number-S	17B	III	20	45		A	-	-	-	-	-	1	1000	(+)	-	-	1	1	-	-	-	-	0	1		A	-	-	-	-	-	1	1000	(+)	-	-	1	1	-	-	-	-	0	1		A	-	-
310	Number-S	17B	III	25	45		A	-	-	-	-	-	1	1000	(+)	-	-	1	1	a	-	-	-	1	0.85		A	-	-	-	-	-	1	1000	(+)	-	-	1	1	-	-	-	-	0	1		A	-	-
311	Number-S	17B	III	30	45		A	-	-	-	-	-	1	1000	(+)	-	-	1	1	-	-	-	-	0	1		A	-	-	-	-	-	1	1000	(+)	-	-	1	1	-	-	-	-	0	1		A	-	-
312	Number-S	17B	III	35	45		A	-	-	-	-	-	1	1000	(+)	-	-	1	1	-	-	-	-	0	1		A	-	-	-	-	-	1	1000	(+)	-	-	1	1	-	-	-	-	0	1		A	-	-
313	Distance	17B	III	35	N/A		N/A	N/A	N/A	N/A	N/A	N/A	N/A	N/A	N/A	N/A	N/A	N/A	N/A	N/A	N/A	N/A	N/A	N/A	N/A		N/A	N/A	N/A	N/A	N/A	N/A	N/A	N/A	N/A	N/A	N/A	N/A	N/A	N/A	N/A	N/A	N/A	N/A	N/A		N/A	N/A	N/A
314	Number-S	17B	IV	36	0		N/A	N/A	N/A	N/A	N/A	N/A	N/A	N/A	N/A	N/A	N/A	N/A	N/A	N/A	N/A	N/A	N/A	N/A	N/A		N/A	N/A	N/A	N/A	N/A	N/A	N/A	N/A	N/A	N/A	N/A	N/A	N/A	N/A	N/A	N/A	N/A	N/A	N/A		N/A	N/A	N/A
315	Time-S	17B	IV	36	N/A		N/A	N/A	N/A	N/A	N/A	N/A	N/A	N/A	N/A	N/A	N/A	N/A	N/A	N/A	N/A	N/A	N/A	N/A	N/A		N/A	N/A	N/A	N/A	N/A	N/A	N/A	N/A	N/A	N/A	N/A	N/A	N/A	N/A	N/A	N/A	N/A	N/A	N/A		N/A	N/A	N/A
316	AEY Score	17B	N/A	N/A	N/A		N/A	N/A	N/A	N/A	N/A	N/A	6	1000	N/A	N/A	N/A	6	1	N/A	N/A	N/A	N/A	6	0.975		N/A	N/A	N/A	N/A	N/A	N/A	6	1000	N/A	N/A	N/A	6	1	N/A	N/A	N/A	N/A	6	1		N/A	N/A	N/A
318	Starting Time	18A	N/A	N/A	N/A		00:00:00	00:00:00	00:00:00	00:00:00	00:00:00	00:00:00	00:00:00	00:00:00	00:00:00	00:00:00	00:00:00	00:00:00	00:00:00	00:00:00	00:00:00	00:00:00	00:00:00	00:00:00	00:00:00		00:00:00	00:00:00	00:00:00	00:00:00	00:00:00	00:00:00	00:00:00	00:00:00	00:00:00	00:00:00	00:00:00	00:00:00	00:00:00	00:00:00	00:00:00	00:00:00	00:00:00	00:00:00	00:00:00		00:00:00	00:00:00	00:00:00
327	Cubicle	18A	N/A	N/A	N/A		0	0	0	0	0	0	0	0	0	0	0	0	0	0	0	0	0	0	0		0	0	0	0	0	0	0	0	0	0	0	0	0	0	0	0	0	0	0		0	0	0
329	Number-S	18A	III	10	45		A	-	-	-	-	-	1	1000	(+)	-	-	1	1	-	-	-	-	0	1		A	-	-	-	-	-	1	1000	(+)	-	-	1	1	-	-	-	-	0	1		A	C	-
330	Number-S	18A	III	15	45		A	-	-	-	-	-	1	1000	(+)	-	-	1	1	-	-	-	-	0	1		A	-	-	-	-	-	1	1000	(+)	-	-	1	1	-	-	-	-	0	1		A	-	-
331	Number-S	18A	III	20	45		A	-	-	-	-	-	1	1000	(+)	-	-	1	1	-	-	-	-	0	1		A	-	-	-	-	-	1	1000	(+)	-	-	1	1	-	-	-	-	0	1		A	-	-
332	Number-S	18A	III	25	45		A	-	-	-	-	-	1	1000	(+)	-	-	1	1	-	-	-	-	0	1		A	-	-	-	-	-	1	1000	(+)	-	-	1	1	-	-	-	-	0	1		A	-	-
333	Number-S	18A	III	30	45		A	-	-	-	-	-	1	1000	(+)	-	-	1	1	-	-	-	-	0	1		A	C	-	-	-	-	2	850	(+)	-	-	1	1	-	-	-	-	0	1		A	-	-
334	Number-S	18A	III	35	45		A	-	-	-	-	-	1	1000	(+)	-	-	1	1	-	-	-	-	0	1		A	-	-	-	-	-	1	1000	(+)	-	-	1	1	-	-	-	-	0	1		A	-	-
335	Distance	18A	III	35	N/A		N/A	N/A	N/A	N/A	N/A	N/A	N/A	N/A	N/A	N/A	N/A	N/A	N/A	N/A	N/A	N/A	N/A	N/A	N/A		N/A	N/A	N/A	N/A	N/A	N/A	N/A	N/A	N/A	N/A	N/A	N/A	N/A	N/A	N/A	N/A	N/A	N/A	N/A		N/A	N/A	N/A
336	Number-S	18A	IV	36	0		N/A	N/A	N/A	N/A	N/A	N/A	N/A	N/A	N/A	N/A	N/A	N/A	N/A	N/A	N/A	N/A	N/A	N/A	N/A		N/A	N/A	N/A	N/A	N/A	N/A	N/A	N/A	N/A	N/A	N/A	N/A	N/A	N/A	N/A	N/A	N/A	N/A	N/A		N/A	N/A	N/A
337	Time-S	18A	IV	36	N/A		N/A	N/A	N/A	N/A	N/A	N/A	N/A	N/A	N/A	N/A	N/A	N/A	N/A	N/A	N/A	N/A	N/A	N/A	N/A		N/A	N/A	N/A	N/A	N/A	N/A	N/A	N/A	N/A	N/A	N/A	N/A	N/A	N/A	N/A	N/A	N/A	N/A	N/A		N/A	N/A	N/A
338	AEY Score	18A	N/A	N/A	N/A		N/A	N/A	N/A	N/A	N/A	N/A	6	1000	N/A	N/A	N/A	6	1	N/A	N/A	N/A	N/A	6	1		N/A	N/A	N/A	N/A	N/A	N/A	6	975	N/A	N/A	N/A	6	1	N/A	N/A	N/A	N/A	6	1		N/A	N/A	N/A
340	Starting Time	18B	N/A	N/A	N/A		00:00:00	00:00:00	00:00:00	00:00:00	00:00:00	00:00:00	00:00:00	00:00:00	00:00:00	00:00:00	00:00:00	00:00:00	00:00:00	00:00:00	00:00:00	00:00:00	00:00:00	00:00:00	00:00:00		00:00:00	00:00:00	00:00:00	00:00:00	00:00:00	00:00:00	00:00:00	00:00:00	00:00:00	00:00:00	00:00:00	00:00:00	00:00:00	00:00:00	00:00:00	00:00:00	00:00:00	00:00:00	00:00:00		00:00:00	00:00:00	00:00:00
349	Cubicle	18B	N/A	N/A	N/A		0	0	0	0	0	0	0	0	0	0	0	0	0	0	0	0	0	0	0		0	0	0	0	0	0	0	0	0	0	0	0	0	0	0	0	0	0	0		0	0	0
351	Number-S	18B	III	10	45		A	-	-	-	-	-	1	1000	(+)	-	-	1	1	-	-	-	-	0	1		A	-	-	-	-	-	1	1000	(+)	-	-	1	1	a	-	-	-	1	0.85		A	-	-
352	Number-S	18B	III	15	45		A	-	-	-	-	-	1	1000	(+)	-	-	1	1	a	-	-	-	1	0.85		A	-	-	-	-	-	1	1000	(+)	-	-	1	1	-	-	-	-	0	1		A	-	-
353	Number-S	18B	III	20	45		A	-	-	-	-	-	1	1000	(+)	-	-	1	1	-	-	-	-	0	1		A	-	-	-	-	-	1	1000	(+)	-	-	1	1	-	-	-	-	0	1		A	-	-
354	Number-S	18B	III	25	45		A	-	-	-	-	-	1	1000	(+)	-	-	1	1	-	-	-	-	0	1		A	-	-	-	-	-	1	1000	(+)	-	-	1	1	-	-	-	-	0	1		A	-	-
355	Number-S	18B	III	30	45		A	-	-	-	-	-	1	1000	(+)	-	-	1	1	-	-	-	-	0	1		A	-	-	-	-	-	1	1000	(+)	-	-	1	1	-	-	-	-	0	1		A	-	-
356	Number-S	18B	III	35	45		A	-	-	-	-	-	1	1000	(+)	-	-	1	1	-	-	-	-	0	1		A	-	-	-	-	-	1	1000	(+)	-	-	1	1	-	-	-	-	0	1		A	-	-
357	Distance	18B	III	35	N/A		N/A	N/A	N/A	N/A	N/A	N/A	N/A	N/A	N/A	N/A	N/A	N/A	N/A	N/A	N/A	N/A	N/A	N/A	N/A		N/A	N/A	N/A	N/A	N/A	N/A	N/A	N/A	N/A	N/A	N/A	N/A	N/A	N/A	N/A	N/A	N/A	N/A	N/A		N/A	N/A	N/A
358	Number-S	18B	IV	36	0		N/A	N/A	N/A	N/A	N/A	N/A	N/A	N/A	N/A	N/A	N/A	N/A	N/A	N/A	N/A	N/A	N/A	N/A	N/A		N/A	N/A	N/A	N/A	N/A	N/A	N/A	N/A	N/A	N/A	N/A	N/A	N/A	N/A	N/A	N/A	N/A	N/A	N/A		N/A	N/A	N/A
359	Time-S	18B	IV	36	N/A		N/A	N/A	N/A	N/A	N/A	N/A	N/A	N/A	N/A	N/A	N/A	N/A	N/A	N/A	N/A	N/A	N/A	N/A	N/A		N/A	N/A	N/A	N/A	N/A	N/A	N/A	N/A	N/A	N/A	N/A	N/A	N/A	N/A	N/A	N/A	N/A	N/A	N/A		N/A	N/A	N/A
360	AEY Score	18B	N/A	N/A	N/A		N/A	N/A	N/A	N/A	N/A	N/A	6	1000	N/A	N/A	N/A	6	1	N/A	N/A	N/A	N/A	6	0.975		N/A	N/A	N/A	N/A	N/A	N/A	6	1000	N/A	N/A	N/A	6	1	N/A	N/A	N/A	N/A	6	0.975		N/A	N/A	N/A
362	Starting Time	19A	N/A	N/A	N/A		00:00:00	00:00:00	00:00:00	00:00:00	00:00:00	00:00:00	00:00:00	00:00:00	00:00:00	00:00:00	00:00:00	00:00:00	00:00:00	00:00:00	00:00:00	00:00:00	00:00:00	00:00:00	00:00:00		00:00:00	00:00:00	00:00:00	00:00:00	00:00:00	00:00:00	00:00:00	00:00:00	00:00:00	00:00:00	00:00:00	00:00:00	00:00:00	00:00:00	00:00:00	00:00:00	00:00:00	00:00:00	00:00:00		00:00:00	00:00:00	00:00:00
371	Cubicle	19A	N/A	N/A	N/A		0	0	0	0	0	0	0	0	0	0	0	0	0	0	0	0	0	0	0		0	0	0	0	0	0	0	0	0	0	0	0	0	0	0	0	0	0	0		0	0	0
373	Number-S	19A	III	10	45		A	-	-	-	-	-	1	1000	(+)	-	-	1	1	a	-	-	-	1	0.85		A	-	-	-	-	-	1	1000	(+)	-	-	1	1	-	-	-	-	0	1		A	-	-
374	Number-S	19A	III	15	45		A	-	-	-	-	-	1	1000	(+)	-	-	1	1	-	-	-	-	0	1		A	-	-	-	-	-	1	1000	(+)	-	-	1	1	-	-	-	-	0	1		A	-	-
375	Number-S	19A	III	20	45		A	-	-	-	-	-	1	1000	(+)	-	-	1	1	-	-	-	-	0	1		A	-	-	-	-	-	1	1000	(+)	-	-	1	1	-	-	-	-	0	1		A	-	-
376	Number-S	19A	III	25	45		A	-	-	-	-	-	1	1000	(+)	-	-	1	1	-	-	-	-	0	1		A	-	-	-	-	-	1	1000	(+)	-	-	1	1	-	-	-	-	0	1		A	-	-
377	Number-S	19A	III	30	45		A	-	-	-	-	-	1	1000	(+)	-	-	1	1	-	-	-	-	0	1		C	-	-	-	-	-	1	700	(+)	-	-	1	1	-	-	-	-	0	1		A	-	-
378	Number-S	19A	III	35	45		A	-	-	-	-	-	1	1000	(+)	-	-	1	1	-	-	-	-	0	1		A	-	-	-	-	-	1	1000	(+)	-	-	1	1	-	-	-	-	0	1		A	-	-
379	Distance	19A	III	35	N/A		N/A	N/A	N/A	N/A	N/A	N/A	N/A	N/A	N/A	N/A	N/A	N/A	N/A	N/A	N/A	N/A	N/A	N/A	N/A		N/A	N/A	N/A	N/A	N/A	N/A	N/A	N/A	N/A	N/A	N/A	N/A	N/A	N/A	N/A	N/A	N/A	N/A	N/A		N/A	N/A	N/A
380	Number-S	19A	IV	36	0		N/A	N/A	N/A	N/A	N/A	N/A	N/A	N/A	N/A	N/A	N/A	N/A	N/A	N/A	N/A	N/A	N/A	N/A	N/A		N/A	N/A	N/A	N/A	N/A	N/A	N/A	N/A	N/A	N/A	N/A	N/A	N/A	N/A	N/A	N/A	N/A	N/A	N/A		N/A	N/A	N/A
381	Time-S	19A	IV	36	N/A		N/A	N/A	N/A	N/A	N/A	N/A	N/A	N/A	N/A	N/A	N/A	N/A	N/A	N/A	N/A	N/A	N/A	N/A	N/A		N/A	N/A	N/A	N/A	N/A	N/A	N/A	N/A	N/A	N/A	N/A	N/A	N/A	N/A	N/A	N/A	N/A	N/A	N/A		N/A	N/A	N/A
382	AEY Score	19A	N/A	N/A	N/A		N/A	N/A	N/A	N/A	N/A	N/A	6	1000	N/A	N/A	N/A	6	1	N/A	N/A	N/A	N/A	6	0.975		N/A	N/A	N/A	N/A	N/A	N/A	6	950	N/A	N/A	N/A	6	1	N/A	N/A	N/A	N/A	6	1		N/A	N/A	N/A
384	Starting Time	19B	N/A	N/A	N/A		00:00:00	00:00:00	00:00:00	00:00:00	00:00:00	00:00:00	00:00:00	00:00:00	00:00:00	00:00:00	00:00:00	00:00:00	00:00:00	00:00:00	00:00:00	00:00:00	00:00:00	00:00:00	00:00:00		00:00:00	00:00:00	00:00:00	00:00:00	00:00:00	00:00:00	00:00:00	00:00:00	00:00:00	00:00:00	00:00:00	00:00:00	00:00:00	00:00:00	00:00:00	00:00:00	00:00:00	00:00:00	00:00:00		00:00:00	00:00:00	00:00:00
393	Cubicle	19B	N/A	N/A	N/A		0	0	0	0	0	0	0	0	0	0	0	0	0	0	0	0	0	0	0		0	0	0	0	0	0	0	0	0	0	0	0	0	0	0	0	0	0	0		0	0	0
395	Number-S	19B	III	10	45		A	-	-	-	-	-	1	1000	(+)	-	-	1	1	-	-	-	-	0	1		A	-	-	-	-	-	1	1000	(+)	-	-	1	1	-	-	-	-	0	1		A	-	-
396	Number-S	19B	III	15	45		A	-	-	-	-	-	1	1000	(+)	-	-	1	1	a	-	-	-	1	0.85		A	-	-	-	-	-	1	1000	(+)	-	-	1	1	-	-	-	-	0	1		A	-	-
397	Number-S	19B	III	20	45		A	-	-	-	-	-	1	1000	(+)	-	-	1	1	-	-	-	-	0	1		A	-	-	-	-	-	1	1000	(+)	-	-	1	1	a	-	-	-	1	0.85		A	-	-
398	Number-S	19B	III	25	45		A	-	-	-	-	-	1	1000	(+)	-	-	1	1	-	-	-	-	0	1		A	-	-	-	-	-	1	1000	(+)	-	-	1	1	-	-	-	-	0	1		A	-	-
399	Number-S	19B	III	30	45		A	-	-	-	-	-	1	1000	(+)	-	-	1	1	-	-	-	-	0	1		A	-	-	-	-	-	1	1000	(+)	-	-	1	1	-	-	-	-	0	1		A	-	-
400	Number-S	19B	III	35	45		A	-	-	-	-	-	1	1000	(+)	-	-	1	1	-	-	-	-	0	1		A	-	-	-	-	-	1	1000	(+)	-	-	1	1	-	-	-	-	0	1		A	-	-
401	Distance	19B	III	35	N/A		N/A	N/A	N/A	N/A	N/A	N/A	N/A	N/A	N/A	N/A	N/A	N/A	N/A	N/A	N/A	N/A	N/A	N/A	N/A		N/A	N/A	N/A	N/A	N/A	N/A	N/A	N/A	N/A	N/A	N/A	N/A	N/A	N/A	N/A	N/A	N/A	N/A	N/A		N/A	N/A	N/A
402	Number-S	19B	IV	36	0		N/A	N/A	N/A	N/A	N/A	N/A	N/A	N/A	N/A	N/A	N/A	N/A	N/A	N/A	N/A	N/A	N/A	N/A	N/A		N/A	N/A	N/A	N/A	N/A	N/A	N/A	N/A	N/A	N/A	N/A	N/A	N/A	N/A	N/A	N/A	N/A	N/A	N/A		N/A	N/A	N/A
403	Time-S	19B	IV	36	N/A		N/A	N/A	N/A	N/A	N/A	N/A	N/A	N/A	N/A	N/A	N/A	N/A	N/A	N/A	N/A	N/A	N/A	N/A	N/A		N/A	N/A	N/A	N/A	N/A	N/A	N/A	N/A	N/A	N/A	N/A	N/A	N/A	N/A	N/A	N/A	N/A	N/A	N/A		N/A	N/A	N/A
404	AEY Score	19B	N/A	N/A	N/A		N/A	N/A	N/A	N/A	N/A	N/A	6	1000	N/A	N/A	N/A	6	1	N/A	N/A	N/A	N/A	6	0.975		N/A	N/A	N/A	N/A	N/A	N/A	6	1000	N/A	N/A	N/A	6	1	N/A	N/A	N/A	N/A	6	0.975		N/A	N/A	N/A
406	Starting Time	20A	N/A	N/A	N/A		00:00:00	00:00:00	00:00:00	00:00:00	00:00:00	00:00:00	00:00:00	00:00:00	00:00:00	00:00:00	00:00:00	00:00:00	00:00:00	00:00:00	00:00:00	00:00:00	00:00:00	00:00:00	00:00:00		00:00:00	00:00:00	00:00:00	00:00:00	00:00:00	00:00:00	00:00:00	00:00:00	00:00:00	00:00:00	00:00:00	00:00:00	00:00:00	00:00:00	00:00:00	00:00:00	00:00:00	00:00:00	00:00:00		00:00:00	00:00:00	00:00:00
415	Cubicle	20A	N/A	N/A	N/A		0	0	0	0	0	0	0	0	0	0	0	0	0	0	0	0	0	0	0		0	0	0	0	0	0	0	0	0	0	0	0	0	0	0	0	0	0	0		0	0	0
417	Number-S	20A	III	10	45		A	-	-	-	-	-	1	1000	(+)	-	-	1	1	-	-	-	-	0	1		A	-	-	-	-	-	1	1000	(+)	-	-	1	1	a	-	-	-	1	0.85		A	-	-
418	Number-S	20A	III	15	45		A	-	-	-	-	-	1	1000	(+)	-	-	1	1	-	-	-	-	0	1		A	-	-	-	-	-	1	1000	(+)	-	-	1	1	a	-	-	-	1	0.85		A	-	-
419	Number-S	20A	III	20	45		A	-	-	-	-	-	1	1000	(+)	-	-	1	1	-	-	-	-	0	1		A	-	-	-	-	-	1	1000	(+)	-	-	1	1	-	-	-	-	0	1		A	-	-
420	Number-S	20A	III	25	45		A	-	-	-	-	-	1	1000	(+)	-	-	1	1	-	-	-	-	0	1		A	-	-	-	-	-	1	1000	(+)	-	-	1	1	a	-	-	-	1	0.85		A	-	-
421	Number-S	20A	III	30	45		A	-	-	-	-	-	1	1000	(+)	-	-	1	1	-	-	-	-	0	1		A	-	-	-	-	-	1	1000	(+)	-	-	1	1	-	-	-	-	0	1		A	-	-
422	Number-S	20A	III	35	45		A	-	-	-	-	-	1	1000	(+)	-	-	1	1	a	-	-	-	1	0.85		A	-	-	-	-	-	1	1000	(+)	-	-	1	1	-	-	-	-	0	1		A	-	-
423	Distance	20A	III	35	N/A		N/A	N/A	N/A	N/A	N/A	N/A	N/A	N/A	N/A	N/A	N/A	N/A	N/A	N/A	N/A	N/A	N/A	N/A	N/A		N/A	N/A	N/A	N/A	N/A	N/A	N/A	N/A	N/A	N/A	N/A	N/A	N/A	N/A	N/A	N/A	N/A	N/A	N/A		N/A	N/A	N/A
424	Number-S	20A	IV	36	0		N/A	N/A	N/A	N/A	N/A	N/A	N/A	N/A	N/A	N/A	N/A	N/A	N/A	N/A	N/A	N/A	N/A	N/A	N/A		N/A	N/A	N/A	N/A	N/A	N/A	N/A	N/A	N/A	N/A	N/A	N/A	N/A	N/A	N/A	N/A	N/A	N/A	N/A		N/A	N/A	N/A
425	Time-S	20A	IV	36	N/A		N/A	N/A	N/A	N/A	N/A	N/A	N/A	N/A	N/A	N/A	N/A	N/A	N/A	N/A	N/A	N/A	N/A	N/A	N/A		N/A	N/A	N/A	N/A	N/A	N/A	N/A	N/A	N/A	N/A	N/A	N/A	N/A	N/A	N/A	N/A	N/A	N/A	N/A		N/A	N/A	N/A
426	AEY Score	20A	N/A	N/A	N/A		N/A	N/A	N/A	N/A	N/A	N/A	6	1000	N/A	N/A	N/A	6	1	N/A	N/A	N/A	N/A	6	0.975		N/A	N/A	N/A	N/A	N/A	N/A	6	1000	N/A	N/A	N/A	6	1	N/A	N/A	N/A	N/A	6	0.925		N/A	N/A	N/A
428	Starting Time	20B	N/A	N/A	N/A		00:00:00	00:00:00	00:00:00	00:00:00	00:00:00	00:00:00	00:00:00	00:00:00	00:00:00	00:00:00	00:00:00	00:00:00	00:00:00	00:00:00	00:00:00	00:00:00	00:00:00	00:00:00	00:00:00		00:00:00	00:00:00	00:00:00	00:00:00	00:00:00	00:00:00	00:00:00	00:00:00	00:00:00	00:00:00	00:00:00	00:00:00	00:00:00	00:00:00	00:00:00	00:00:00	00:00:00	00:00:00	00:00:00		00:00:00	00:00:00	00:00:00
437	Cubicle	20B	N/A	N/A	N/A		0	0	0	0	0	0	0	0	0	0	0	0	0	0	0	0	0	0	0		0	0	0	0	0	0	0	0	0	0	0	0	0	0	0	0	0	0	0		0	0	0
439	Number-S	20B	III	10	45		A	-	-	-	-	-	1	1000	(+)	-	-	1	1	-	-	-	-	0	1		A	-	-	-	-	-	1	1000	(+)	-	-	1	1	-	-	-	-	0	1		A	-	-
440	Number-S	20B	III	15	45		A	-	-	-	-	-	1	1000	(+)	-	-	1	1	-	-	-	-	0	1		A	-	-	-	-	-	1	1000	(+)	-	-	1	1	-	-	-	-	0	1		A	-	-
441	Number-S	20B	III	20	45		A	-	-	-	-	-	1	1000	(-)	-	-	1	0	-	-	-	-	0	1		A	-	-	-	-	-	1	1000	(-)	-	-	1	0	-	-	-	-	0	1		A	-	-
442	Number-S	20B	III	25	45		A	-	-	-	-	-	1	1000	(-)	-	-	1	0	-	-	-	-	0	1		A	-	-	-	-	-	1	1000	(-)	-	-	1	0	-	-	-	-	0	1		A	-	-
443	Number-S	20B	III	30	45		A	-	-	-	-	-	1	1000	(-)	-	-	1	0	-	-	-	-	0	1		A	-	-	-	-	-	1	1000	(-)	-	-	1	0	-	-	-	-	0	1		A	-	-
444	Number-S	20B	III	35	45		A	-	-	-	-	-	1	1000	(-)	-	-	1	0	-	-	-	-	0	1		A	-	-	-	-	-	1	1000	(-)	-	-	1	0	-	-	-	-	0	1		A	-	-
445	Distance	20B	III	35	N/A		N/A	N/A	N/A	N/A	N/A	N/A	N/A	N/A	N/A	N/A	N/A	N/A	N/A	N/A	N/A	N/A	N/A	N/A	N/A		N/A	N/A	N/A	N/A	N/A	N/A	N/A	N/A	N/A	N/A	N/A	N/A	N/A	N/A	N/A	N/A	N/A	N/A	N/A		N/A	N/A	N/A
446	Number-S	20B	IV	36	0		N/A	N/A	N/A	N/A	N/A	N/A	N/A	N/A	N/A	N/A	N/A	N/A	N/A	N/A	N/A	N/A	N/A	N/A	N/A		N/A	N/A	N/A	N/A	N/A	N/A	N/A	N/A	N/A	N/A	N/A	N/A	N/A	N/A	N/A	N/A	N/A	N/A	N/A		N/A	N/A	N/A
447	Time-S	20B	IV	36	N/A		N/A	N/A	N/A	N/A	N/A	N/A	N/A	N/A	N/A	N/A	N/A	N/A	N/A	N/A	N/A	N/A	N/A	N/A	N/A		N/A	N/A	N/A	N/A	N/A	N/A	N/A	N/A	N/A	N/A	N/A	N/A	N/A	N/A	N/A	N/A	N/A	N/A	N/A		N/A	N/A	N/A
448	AEY Score	20B	N/A	N/A	N/A		N/A	N/A	N/A	N/A	N/A	N/A	6	1000	N/A	N/A	N/A	6	0.333333	N/A	N/A	N/A	N/A	6	1		N/A	N/A	N/A	N/A	N/A	N/A	6	1000	N/A	N/A	N/A	6	0.333333	N/A	N/A	N/A	N/A	6	1		N/A	N/A	N/A
				Akureyri Score Table
		Column no.	A	6
			E	3
			Y	4
			ground	0
			calculated ground	1
		Score A	Base	1000
			A	0
			C	-300
			K	-400
			M	-650
			N	-650
			B	-700
			(-)H	-800
			H	-800
			(+)H	-800
			(-)D	-160
			D	-250
			(+)D	-350
			J	-50
			I	-900
			E	-500
			F	-500
			G	-500
			L	-500
		Score E	(+)	1
			(+/-)	0.75
			(-/+)	0.25
			(-)	0
		Score Y	a	0.15
			b	0.15
			c	0.15
			d	0.15
			e	0.15
			f	0.15
[truncated: 1,356 more columns]

## Sheet: DH Day
	Protocol: QGR/101.055.003
					Rat Code	101321066	101321066	101321066	101321066	101321066	101321066	101321066	101321066	101321066	101321066	101321066	101321066	101321066	101321066	101321066	101321066	101321066	101321066	101321066	101321066	101321067	101321067	101321067	101321067	101321067	101321067	101321067	101321067	101321067	101321067	101321067	101321067	101321067	101321067	101321067	101321067	101321067	101321067	101321067	101321067	101321068	101321068	101321068	101321068
					Group	EHIP	EHIP	EHIP	EHIP	EHIP	EHIP	EHIP	EHIP	EHIP	EHIP	EHIP	EHIP	EHIP	EHIP	EHIP	EHIP	EHIP	EHIP	EHIP	EHIP	EHIP	EHIP	EHIP	EHIP	EHIP	EHIP	EHIP	EHIP	EHIP	EHIP	EHIP	EHIP	EHIP	EHIP	EHIP	EHIP	EHIP	EHIP	EHIP	EHIP	HIP	HIP	HIP	HIP
					Timing	t01	t01	t01	t01	t01	t01	t01	t01	t01	t01	t01	t01	t01	t01	t01	t01	t01	t01	t01	t01	t01	t01	t01	t01	t01	t01	t01	t01	t01	t01	t01	t01	t01	t01	t01	t01	t01	t01	t01	t01	t07	t07	t07	t07
					Lot	8	8	8	8	8	8	8	8	8	8	8	8	8	8	8	8	8	8	8	8	8	8	8	8	8	8	8	8	8	8	8	8	8	8	8	8	8	8	8	8	8	8	8	8
					Rat ID	31	31	31	31	31	31	31	31	31	31	31	31	31	31	31	31	31	31	31	31	33	33	33	33	33	33	33	33	33	33	33	33	33	33	33	33	33	33	33	33	35	35	35	35
					Column	1/20	2/20	3/20	4/20	5/20	6/20	7/20	8/20	9/20	10/20	11/20	12/20	13/20	14/20	15/20	16/20	17/20	18/20	19/20	20/20	1/20	2/20	3/20	4/20	5/20	6/20	7/20	8/20	9/20	10/20	11/20	12/20	13/20	14/20	15/20	16/20	17/20	18/20	19/20	20/20	1/20	2/20	3/20	4/20
Order	Parameter	Day	Phase	time	v	Shock	A1	A2	A3	A4	A5	A6	AC	AS	E1	E2	E3	EC	ES	Y1	Y2	Y3	Y4	YC	YS	Shock	A1	A2	A3	A4	A5	A6	AC	AS	E1	E2	E3	EC	ES	Y1	Y2	Y3	Y4	YC	YS	Shock	A1	A2	A3
10	Starting Time	DA	N/A	N/A	N/A	07:38:00	07:38:00	07:38:00	07:38:00	07:38:00	07:38:00	07:38:00	07:38:00	07:38:00	07:38:00	07:38:00	07:38:00	07:38:00	07:38:00	07:38:00	07:38:00	07:38:00	07:38:00	07:38:00	07:38:00	07:38:00	07:38:00	07:38:00	07:38:00	07:38:00	07:38:00	07:38:00	07:38:00	07:38:00	07:38:00	07:38:00	07:38:00	07:38:00	07:38:00	07:38:00	07:38:00	07:38:00	07:38:00	07:38:00	07:38:00	07:38:00	07:38:00	07:38:00	07:38:00
19	Cubicle	DA	N/A	N/A	N/A	1	1	1	1	1	1	1	1	1	1	1	1	1	1	1	1	1	1	1	1	2	2	2	2	2	2	2	2	2	2	2	2	2	2	2	2	2	2	2	2	3	3	3	3
22	Number-S	DA	III	10	50	2	A	-	-	-	-	-	1	1000	(+)	-	-	1	1	-	-	-	-	0	1	20	A	-	-	-	-	-	1	1000	(+)	-	-	1	1	-	-	-	-	0	1	7	A	-	-
23	Number-S	DA	III	20	50	11	A	-	-	-	-	-	1	1000	(+/-)	-	-	1	0.75	a	-	-	-	1	0.85	80	-	C	-	-	-	-	1	700	(+/-)	-	-	1	0.75	-	-	-	-	0	1	7	A	-	-
24	Number-S	DA	III	30	50	37	A	(-)D	-	-	-	-	2	920	(+/-)	(-)	-	2	0.375	a	-	-	-	1	0.85	110	A	C	-	-	-	-	2	850	(+/-)	-	-	1	0.75	-	-	-	-	0	1	15	A	-	-
25	Number-S	DA	III	40	50	278	C	(-)D	-	-	-	-	2	770	-	(-)	-	1	0	-	-	-	-	0	1	351	A	C	-	-	-	-	2	850	(+/-)	(-)	-	2	0.375	-	-	-	-	0	1	25	A	-	-
26	Number-S	DA	III	50	50	549	C	(-)D	-	-	-	-	2	770	-	(-)	-	1	0	-	-	-	-	0	1	523	A	C	-	-	-	-	2	850	-	(-)	-	1	0	-	-	-	-	0	1	74	A	-	-
27	Number-S	DA	III	60	50	833	C	D	F	-	-	-	3	650	-	(-)	-	1	0	-	-	-	-	0	1	926	-	C	-	-	-	-	1	700	-	(-)	-	1	0	-	-	-	-	0	1	104	A	C	-
28	Number-S	DA	III	70	50	1085	C	D	-	-	-	-	2	725	-	(-)	-	1	0	-	-	-	-	0	1	1253	-	C	D	-	-	-	2	725	-	(-)	-	1	0	-	-	-	-	0	1	105	A	-	-
29	Number-S	DA	III	80	50	1386	C	D	-	-	-	-	2	725	-	(-)	-	1	0	-	-	-	-	0	1	1306	-	C	D	-	-	-	2	725	-	(-)	-	1	0	b	-	-	-	1	0.85	127	A	-	-
30	Number-S	DA	III	90	50	1675	C	D	-	-	-	-	2	725	-	(-)	-	1	0	-	-	-	-	0	1	1422	-	C	D	-	-	-	2	725	-	(-)	-	1	0	-	-	-	-	0	1	172	C	-	-
31	Number-S	DA	III	100	50	2049	C	D	-	-	-	-	2	725	-	(-)	-	1	0	-	-	-	-	0	1	1897	-	C	D	-	-	-	2	725	-	(-)	-	1	0	-	-	-	-	0	1	192	C	-	-
32	Number-S	DA	III	110	50	2440	C	D	-	-	-	-	2	725	(-)	-	-	1	0	-	-	-	-	0	1	2135	-	C	D	-	-	-	2	725	-	(-)	-	1	0	-	-	-	-	0	1	222	C	-	-
33	Number-S	DA	III	120	50	2890	C	-	-	-	-	-	1	700	(-)	-	-	1	0	-	-	-	-	0	1	-	-	-	-	-	-	-	1	N.R.	-	-	-	1	N.R.	-	-	-	-	N.R.	N.R.	312	C	-	-
34	Number-S	DA	III	130	50	3021	-	-	-	-	-	-	1	N.R.	-	-	-	1	N.R.	-	-	-	-	0	1	-	-	-	-	-	-	-	1	N.R.	-	-	-	1	N.R.	-	-	-	-	N.R.	N.R.	415	C	D	-
35	Number-S	DA	III	140	50	-	-	-	-	-	-	-	1	N.R.	-	-	-	1	N.R.	-	-	-	-	N.R.	N.R.	-	-	-	-	-	-	-	1	N.R.	-	-	-	1	N.R.	-	-	-	-	N.R.	N.R.	594	C	-	-
36	Number-S	DA	III	150	50	-	-	-	-	-	-	-	1	N.R.	-	-	-	1	N.R.	-	-	-	-	N.R.	N.R.	-	-	-	-	-	-	-	1	N.R.	-	-	-	1	N.R.	-	-	-	-	N.R.	N.R.	753	C	D	-
37	Number-S	DA	III	160	50	-	-	-	-	-	-	-	1	N.R.	-	-	-	1	N.R.	-	-	-	-	N.R.	N.R.	-	-	-	-	-	-	-	1	N.R.	-	-	-	1	N.R.	-	-	-	-	N.R.	N.R.	949	C	D	-
38	Number-S	DA	III	170	50	-	-	-	-	-	-	-	1	N.R.	-	-	-	1	N.R.	-	-	-	-	N.R.	N.R.	-	-	-	-	-	-	-	1	N.R.	-	-	-	1	N.R.	-	-	-	-	N.R.	N.R.	1235	-	-	-
39	Number-S	DA	III	180	50	-	-	-	-	-	-	-	1	N.R.	-	-	-	1	N.R.	-	-	-	-	N.R.	N.R.	-	-	-	-	-	-	-	1	N.R.	-	-	-	1	N.R.	-	-	-	-	N.R.	N.R.	-	-	-	-
40	Number-S	DA	III	190	50	-	-	-	-	-	-	-	1	N.R.	-	-	-	1	N.R.	-	-	-	-	N.R.	N.R.	-	-	-	-	-	-	-	1	N.R.	-	-	-	1	N.R.	-	-	-	-	N.R.	N.R.	-	-	-	-
41	Number-S	DA	III	200	50	-	-	-	-	-	-	-	1	N.R.	-	-	-	1	N.R.	-	-	-	-	N.R.	N.R.	-	-	-	-	-	-	-	1	N.R.	-	-	-	1	N.R.	-	-	-	-	N.R.	N.R.	-	-	-	-
42	Stop Time	DA	III	N/A	N/A	122.3	N/A	N/A	N/A	N/A	N/A	N/A	N/A	N/A	N/A	N/A	N/A	N/A	N/A	N/A	N/A	N/A	N/A	N/A	N/A	105.43	N/A	N/A	N/A	N/A	N/A	N/A	N/A	N/A	N/A	N/A	N/A	N/A	N/A	N/A	N/A	N/A	N/A	N/A	N/A	171.56	N/A	N/A	N/A
43	Distance	DA	III	N/A	N/A	2924	N/A	N/A	N/A	N/A	N/A	N/A	N/A	N/A	N/A	N/A	N/A	N/A	N/A	N/A	N/A	N/A	N/A	N/A	N/A	1950	N/A	N/A	N/A	N/A	N/A	N/A	N/A	N/A	N/A	N/A	N/A	N/A	N/A	N/A	N/A	N/A	N/A	N/A	N/A	4775	N/A	N/A	N/A
44	Time-S	DA	III	N/A	N/A	691.6	N/A	N/A	N/A	N/A	N/A	N/A	N/A	N/A	N/A	N/A	N/A	N/A	N/A	N/A	N/A	N/A	N/A	N/A	N/A	999.9	N/A	N/A	N/A	N/A	N/A	N/A	N/A	N/A	N/A	N/A	N/A	N/A	N/A	N/A	N/A	N/A	N/A	N/A	N/A	999.9	N/A	N/A	N/A
45	AEY Score	DA	N/A	N/A	N/A		N/A	N/A	N/A	N/A	N/A	N/A	12	786.25	N/A	N/A	N/A	12	0.177083	N/A	N/A	N/A	N/A	13	0.976923		N/A	N/A	N/A	N/A	N/A	N/A	11	779.545	N/A	N/A	N/A	11	0.261364	N/A	N/A	N/A	N/A	11	0.986364		N/A	N/A	N/A
47	Starting Time	DB	N/A	N/A	N/A	14:44:00	14:44:00	14:44:00	14:44:00	14:44:00	14:44:00	14:44:00	14:44:00	14:44:00	14:44:00	14:44:00	14:44:00	14:44:00	14:44:00	14:44:00	14:44:00	14:44:00	14:44:00	14:44:00	14:44:00	14:44:00	14:44:00	14:44:00	14:44:00	14:44:00	14:44:00	14:44:00	14:44:00	14:44:00	14:44:00	14:44:00	14:44:00	14:44:00	14:44:00	14:44:00	14:44:00	14:44:00	14:44:00	14:44:00	14:44:00	14:44:00	14:44:00	14:44:00	14:44:00
56	Cubicle	DB	N/A	N/A	N/A	1	1	1	1	1	1	1	1	1	1	1	1	1	1	1	1	1	1	1	1	2	2	2	2	2	2	2	2	2	2	2	2	2	2	2	2	2	2	2	2	3	3	3	3
59	Number-S	DB	III	10	50	142	A	C	-	-	-	-	2	850	(+)	-	-	1	1	-	-	-	-	0	1	209	A	C	-	-	-	-	2	850	(+)	-	-	1	1	-	-	-	-	0	1	63	A	C	-
60	Number-S	DB	III	20	50	467	A	C	-	-	-	-	2	850	(+)	-	-	1	1	-	-	-	-	0	1	-	-	-	-	-	-	-	1	N.R.	-	-	-	1	N.R.	-	-	-	-	N.R.	N.R.	279	A	C	-
61	Number-S	DB	III	30	50	797	A	C	-	-	-	-	2	850	(+)	-	-	1	1	-	-	-	-	0	1	-	-	-	-	-	-	-	1	N.R.	-	-	-	1	N.R.	-	-	-	-	N.R.	N.R.	531	A	C	-
62	Number-S	DB	III	40	50	113	A	C	-	-	-	-	2	850	(+)	-	-	1	1	-	-	-	-	0	1	-	-	-	-	-	-	-	1	N.R.	-	-	-	1	N.R.	-	-	-	-	N.R.	N.R.	722	A	C	-
63	Number-S	DB	III	50	50	1576	A	C	-	-	-	-	2	850	(-)	-	-	1	0	-	-	-	-	0	1	-	-	-	-	-	-	-	1	N.R.	-	-	-	1	N.R.	-	-	-	-	N.R.	N.R.	933	A	C	-
64	Number-S	DB	III	60	50	2010	A	C	-	-	-	-	2	850	(-)	-	-	1	0	-	-	-	-	0	1	-	-	-	-	-	-	-	1	N.R.	-	-	-	1	N.R.	-	-	-	-	N.R.	N.R.	1150	A	C	-
65	Number-S	DB	III	70	50	-	-	-	-	-	-	-	1	N.R.	-	-	-	1	N.R.	-	-	-	-	N.R.	N.R.	-	-	-	-	-	-	-	1	N.R.	-	-	-	1	N.R.	-	-	-	-	N.R.	N.R.	1350	A	C	-
66	Number-S	DB	III	80	50	-	-	-	-	-	-	-	1	N.R.	-	-	-	1	N.R.	-	-	-	-	N.R.	N.R.	-	-	-	-	-	-	-	1	N.R.	-	-	-	1	N.R.	-	-	-	-	N.R.	N.R.	1573	A	C	-
67	Number-S	DB	III	90	50	-	-	-	-	-	-	-	1	N.R.	-	-	-	1	N.R.	-	-	-	-	N.R.	N.R.	-	-	-	-	-	-	-	1	N.R.	-	-	-	1	N.R.	-	-	-	-	N.R.	N.R.	1762	A	C	-
68	Number-S	DB	III	100	50	-	-	-	-	-	-	-	1	N.R.	-	-	-	1	N.R.	-	-	-	-	N.R.	N.R.	-	-	-	-	-	-	-	1	N.R.	-	-	-	1	N.R.	-	-	-	-	N.R.	N.R.	1995	A	C	-
69	Number-S	DB	III	110	50	-	-	-	-	-	-	-	1	N.R.	-	-	-	1	N.R.	-	-	-	-	N.R.	N.R.	-	-	-	-	-	-	-	1	N.R.	-	-	-	1	N.R.	-	-	-	-	N.R.	N.R.	2395	A	C	-
70	Number-S	DB	III	120	50	-	-	-	-	-	-	-	1	N.R.	-	-	-	1	N.R.	-	-	-	-	N.R.	N.R.	-	-	-	-	-	-	-	1	N.R.	-	-	-	1	N.R.	-	-	-	-	N.R.	N.R.	-	-	-	-
71	Number-S	DB	III	130	50	-	-	-	-	-	-	-	1	N.R.	-	-	-	1	N.R.	-	-	-	-	N.R.	N.R.	-	-	-	-	-	-	-	1	N.R.	-	-	-	1	N.R.	-	-	-	-	N.R.	N.R.	-	-	-	-
72	Number-S	DB	III	140	50	-	-	-	-	-	-	-	1	N.R.	-	-	-	1	N.R.	-	-	-	-	N.R.	N.R.	-	-	-	-	-	-	-	1	N.R.	-	-	-	1	N.R.	-	-	-	-	N.R.	N.R.	-	-	-	-
73	Number-S	DB	III	150	50	-	-	-	-	-	-	-	1	N.R.	-	-	-	1	N.R.	-	-	-	-	N.R.	N.R.	-	-	-	-	-	-	-	1	N.R.	-	-	-	1	N.R.	-	-	-	-	N.R.	N.R.	-	-	-	-
74	Number-S	DB	III	160	50	-	-	-	-	-	-	-	1	N.R.	-	-	-	1	N.R.	-	-	-	-	N.R.	N.R.	-	-	-	-	-	-	-	1	N.R.	-	-	-	1	N.R.	-	-	-	-	N.R.	N.R.	-	-	-	-
75	Number-S	DB	III	170	50	-	-	-	-	-	-	-	1	N.R.	-	-	-	1	N.R.	-	-	-	-	N.R.	N.R.	-	-	-	-	-	-	-	1	N.R.	-	-	-	1	N.R.	-	-	-	-	N.R.	N.R.	-	-	-	-
76	Number-S	DB	III	180	50	-	-	-	-	-	-	-	1	N.R.	-	-	-	1	N.R.	-	-	-	-	N.R.	N.R.	-	-	-	-	-	-	-	1	N.R.	-	-	-	1	N.R.	-	-	-	-	N.R.	N.R.	-	-	-	-
77	Number-S	DB	III	190	50	-	-	-	-	-	-	-	1	N.R.	-	-	-	1	N.R.	-	-	-	-	N.R.	N.R.	-	-	-	-	-	-	-	1	N.R.	-	-	-	1	N.R.	-	-	-	-	N.R.	N.R.	-	-	-	-
78	Number-S	DB	III	200	50	-	-	-	-	-	-	-	1	N.R.	-	-	-	1	N.R.	-	-	-	-	N.R.	N.R.	-	-	-	-	-	-	-	1	N.R.	-	-	-	1	N.R.	-	-	-	-	N.R.	N.R.	-	-	-	-
79	Stop Time	DB	III	N/A	N/A	66.15	N/A	N/A	N/A	N/A	N/A	N/A	N/A	N/A	N/A	N/A	N/A	N/A	N/A	N/A	N/A	N/A	N/A	N/A	N/A	11.41	N/A	N/A	N/A	N/A	N/A	N/A	N/A	N/A	N/A	N/A	N/A	N/A	N/A	N/A	N/A	N/A	N/A	N/A	N/A	111.51	N/A	N/A	N/A
80	Distance	DB	III	N/A	N/A	1482	N/A	N/A	N/A	N/A	N/A	N/A	N/A	N/A	N/A	N/A	N/A	N/A	N/A	N/A	N/A	N/A	N/A	N/A	N/A	244	N/A	N/A	N/A	N/A	N/A	N/A	N/A	N/A	N/A	N/A	N/A	N/A	N/A	N/A	N/A	N/A	N/A	N/A	N/A	2807	N/A	N/A	N/A
81	Time-S	DB	III	N/A	N/A	597.3	N/A	N/A	N/A	N/A	N/A	N/A	N/A	N/A	N/A	N/A	N/A	N/A	N/A	N/A	N/A	N/A	N/A	N/A	N/A	80.1	N/A	N/A	N/A	N/A	N/A	N/A	N/A	N/A	N/A	N/A	N/A	N/A	N/A	N/A	N/A	N/A	N/A	N/A	N/A	559.4	N/A	N/A	N/A
82	AEY Score	DB	N/A	N/A	N/A		N/A	N/A	N/A	N/A	N/A	N/A	6	850	N/A	N/A	N/A	6	0.666667	N/A	N/A	N/A	N/A	6	1		N/A	N/A	N/A	N/A	N/A	N/A	1	850	N/A	N/A	N/A	1	1	N/A	N/A	N/A	N/A	1	1		N/A	N/A	N/A
				Akureyri Score Table
		Column no.	A	6
			E	3
			Y	4
			ground	0
			calculated ground	1
		Score A	Base	1000
			A	0
			C	-300
			K	-400
			M	-650
			N	-650
			B	-700
			(-)H	-800
			H	-800
			(+)H	-800
			(-)D	-160
			D	-250
			(+)D	-350
			J	-50
			I	-900
			E	-500
			F	-500
			G	-500
			L	-500
		Score E	(+)	1
			(+/-)	0.75
			(-/+)	0.25
			(-)	0
		Score Y	a	0.15
			b	0.15
			c	0.15
			d	0.15
			e	0.15
			f	0.15
[truncated: 1,356 more columns]

## Sheet: Rehab
	Protocol: QGR/101.055.005
					Rat Code	101321066	101321066	101321066	101321066	101321066	101321066	101321066	101321066	101321066	101321066	101321066	101321066	101321066	101321066	101321066	101321066	101321066	101321066	101321066	101321066	101321067	101321067	101321067	101321067	101321067	101321067	101321067	101321067	101321067	101321067	101321067	101321067	101321067	101321067	101321067	101321067	101321067	101321067	101321067	101321067	101321068	101321068	101321068	101321068
					Group	EHIP	EHIP	EHIP	EHIP	EHIP	EHIP	EHIP	EHIP	EHIP	EHIP	EHIP	EHIP	EHIP	EHIP	EHIP	EHIP	EHIP	EHIP	EHIP	EHIP	EHIP	EHIP	EHIP	EHIP	EHIP	EHIP	EHIP	EHIP	EHIP	EHIP	EHIP	EHIP	EHIP	EHIP	EHIP	EHIP	EHIP	EHIP	EHIP	EHIP	HIP	HIP	HIP	HIP
					Timing	t01	t01	t01	t01	t01	t01	t01	t01	t01	t01	t01	t01	t01	t01	t01	t01	t01	t01	t01	t01	t01	t01	t01	t01	t01	t01	t01	t01	t01	t01	t01	t01	t01	t01	t01	t01	t01	t01	t01	t01	t07	t07	t07	t07
					Lot	8	8	8	8	8	8	8	8	8	8	8	8	8	8	8	8	8	8	8	8	8	8	8	8	8	8	8	8	8	8	8	8	8	8	8	8	8	8	8	8	8	8	8	8
					Rat ID	31	31	31	31	31	31	31	31	31	31	31	31	31	31	31	31	31	31	31	31	33	33	33	33	33	33	33	33	33	33	33	33	33	33	33	33	33	33	33	33	35	35	35	35
					Column	1/20	2/20	3/20	4/20	5/20	6/20	7/20	8/20	9/20	10/20	11/20	12/20	13/20	14/20	15/20	16/20	17/20	18/20	19/20	20/20	1/20	2/20	3/20	4/20	5/20	6/20	7/20	8/20	9/20	10/20	11/20	12/20	13/20	14/20	15/20	16/20	17/20	18/20	19/20	20/20	1/20	2/20	3/20	4/20
Order	Parameter	Day	Phase	time	v	Shock	A1	A2	A3	A4	A5	A6	AC	AS	E1	E2	E3	EC	ES	Y1	Y2	Y3	Y4	YC	YS	Shock	A1	A2	A3	A4	A5	A6	AC	AS	E1	E2	E3	EC	ES	Y1	Y2	Y3	Y4	YC	YS	Shock	A1	A2	A3
10	Starting Time	H01	N/A	N/A	N/A	11:27:00	11:27:00	11:27:00	11:27:00	11:27:00	11:27:00	11:27:00	11:27:00	11:27:00	11:27:00	11:27:00	11:27:00	11:27:00	11:27:00	11:27:00	11:27:00	11:27:00	11:27:00	11:27:00	11:27:00	11:27:00	11:27:00	11:27:00	11:27:00	11:27:00	11:27:00	11:27:00	11:27:00	11:27:00	11:27:00	11:27:00	11:27:00	11:27:00	11:27:00	11:27:00	11:27:00	11:27:00	11:27:00	11:27:00	11:27:00	-	-	-	-
19	Cubicle	H01	N/A	N/A	N/A	1	1	1	1	1	1	1	1	1	1	1	1	1	1	1	1	1	1	1	1	2	2	2	2	2	2	2	2	2	2	2	2	2	2	2	2	2	2	2	2	-	-	-	-
22	Number-S	H01	III	11	30	35	A	-	-	-	-	-	1	1000	(+)	-	-	1	1	a	-	-	-	1	0.85	15	A	-	-	-	-	-	1	1000	(+)	-	-	1	1	-	-	-	-	0	1	-	-	-	-
23	Number-S	H01	III	16	30	74	A	I	-	-	-	-	2	550	(+)	-	-	1	1	-	-	-	-	0	1	17	A	-	-	-	-	-	1	1000	(+)	-	-	1	1	-	-	-	-	0	1	-	-	-	-
24	Number-S	H01	III	21	30	124	A	C	-	-	-	-	2	850	(+)	-	-	1	1	-	-	-	-	0	1	19	A	-	-	-	-	-	1	1000	(+)	-	-	1	1	-	-	-	-	0	1	-	-	-	-
25	Distance	H01	III	21	N/A	311	N/A	N/A	N/A	N/A	N/A	N/A	N/A	N/A	N/A	N/A	N/A	N/A	N/A	N/A	N/A	N/A	N/A	N/A	N/A	338	N/A	N/A	N/A	N/A	N/A	N/A	N/A	N/A	N/A	N/A	N/A	N/A	N/A	N/A	N/A	N/A	N/A	N/A	N/A	-	N/A	N/A	N/A
26	Number-S	H01	IV	22	0	126	N/A	N/A	N/A	N/A	N/A	N/A	N/A	N/A	N/A	N/A	N/A	N/A	N/A	N/A	N/A	N/A	N/A	N/A	N/A	19	N/A	N/A	N/A	N/A	N/A	N/A	N/A	N/A	N/A	N/A	N/A	N/A	N/A	N/A	N/A	N/A	N/A	N/A	N/A	-	N/A	N/A	N/A
27	Time-S	H01	IV	22	N/A	98.3	N/A	N/A	N/A	N/A	N/A	N/A	N/A	N/A	N/A	N/A	N/A	N/A	N/A	N/A	N/A	N/A	N/A	N/A	N/A	20.2	N/A	N/A	N/A	N/A	N/A	N/A	N/A	N/A	N/A	N/A	N/A	N/A	N/A	N/A	N/A	N/A	N/A	N/A	N/A	-	N/A	N/A	N/A
28	AEY Score	H01	N/A	N/A	N/A		N/A	N/A	N/A	N/A	N/A	N/A	3	800	N/A	N/A	N/A	3	1	N/A	N/A	N/A	N/A	3	0.95		N/A	N/A	N/A	N/A	N/A	N/A	3	1000	N/A	N/A	N/A	3	1	N/A	N/A	N/A	N/A	3	1		N/A	N/A	N/A
30	Starting Time	H02	N/A	N/A	N/A	-	-	-	-	-	-	-	-	-	-	-	-	-	-	-	-	-	-	-	-	-	-	-	-	-	-	-	-	-	-	-	-	-	-	-	-	-	-	-	-	-	-	-	-
39	Cubicle	H02	N/A	N/A	N/A	-	-	-	-	-	-	-	-	-	-	-	-	-	-	-	-	-	-	-	-	-	-	-	-	-	-	-	-	-	-	-	-	-	-	-	-	-	-	-	-	-	-	-	-
42	Number-S	H02	III	11	30	-	-	-	-	-	-	-	1	N.R.	-	-	-	1	N.R.	-	-	-	-	0	1	-	-	-	-	-	-	-	1	N.R.	-	-	-	1	N.R.	-	-	-	-	0	1	-	-	-	-
43	Number-S	H02	III	16	30	-	-	-	-	-	-	-	1	N.R.	-	-	-	1	N.R.	-	-	-	-	0	1	-	-	-	-	-	-	-	1	N.R.	-	-	-	1	N.R.	-	-	-	-	0	1	-	-	-	-
44	Number-S	H02	III	21	30	-	-	-	-	-	-	-	1	N.R.	-	-	-	1	N.R.	-	-	-	-	0	1	-	-	-	-	-	-	-	1	N.R.	-	-	-	1	N.R.	-	-	-	-	0	1	-	-	-	-
45	Distance	H02	III	21	N/A	-	N/A	N/A	N/A	N/A	N/A	N/A	N/A	N/A	N/A	N/A	N/A	N/A	N/A	N/A	N/A	N/A	N/A	N/A	N/A	-	N/A	N/A	N/A	N/A	N/A	N/A	N/A	N/A	N/A	N/A	N/A	N/A	N/A	N/A	N/A	N/A	N/A	N/A	N/A	-	N/A	N/A	N/A
46	Number-S	H02	IV	22	0	-	N/A	N/A	N/A	N/A	N/A	N/A	N/A	N/A	N/A	N/A	N/A	N/A	N/A	N/A	N/A	N/A	N/A	N/A	N/A	-	N/A	N/A	N/A	N/A	N/A	N/A	N/A	N/A	N/A	N/A	N/A	N/A	N/A	N/A	N/A	N/A	N/A	N/A	N/A	-	N/A	N/A	N/A
47	Time-S	H02	IV	22	N/A	-	N/A	N/A	N/A	N/A	N/A	N/A	N/A	N/A	N/A	N/A	N/A	N/A	N/A	N/A	N/A	N/A	N/A	N/A	N/A	-	N/A	N/A	N/A	N/A	N/A	N/A	N/A	N/A	N/A	N/A	N/A	N/A	N/A	N/A	N/A	N/A	N/A	N/A	N/A	-	N/A	N/A	N/A
48	AEY Score	H02	N/A	N/A	N/A		N/A	N/A	N/A	N/A	N/A	N/A	0	N.R.	N/A	N/A	N/A	0	N.R.	N/A	N/A	N/A	N/A	3	1		N/A	N/A	N/A	N/A	N/A	N/A	0	N.R.	N/A	N/A	N/A	0	N.R.	N/A	N/A	N/A	N/A	3	1		N/A	N/A	N/A
50	Starting Time	H03	N/A	N/A	N/A	-	-	-	-	-	-	-	-	-	-	-	-	-	-	-	-	-	-	-	-	-	-	-	-	-	-	-	-	-	-	-	-	-	-	-	-	-	-	-	-	-	-	-	-
59	Cubicle	H03	N/A	N/A	N/A	-	-	-	-	-	-	-	-	-	-	-	-	-	-	-	-	-	-	-	-	-	-	-	-	-	-	-	-	-	-	-	-	-	-	-	-	-	-	-	-	-	-	-	-
62	Number-S	H03	III	11	30	-	-	-	-	-	-	-	1	N.R.	-	-	-	1	N.R.	-	-	-	-	0	1	-	-	-	-	-	-	-	1	N.R.	-	-	-	1	N.R.	-	-	-	-	0	1	-	-	-	-
63	Number-S	H03	III	16	30	-	-	-	-	-	-	-	1	N.R.	-	-	-	1	N.R.	-	-	-	-	0	1	-	-	-	-	-	-	-	1	N.R.	-	-	-	1	N.R.	-	-	-	-	0	1	-	-	-	-
64	Number-S	H03	III	21	30	-	-	-	-	-	-	-	1	N.R.	-	-	-	1	N.R.	-	-	-	-	0	1	-	-	-	-	-	-	-	1	N.R.	-	-	-	1	N.R.	-	-	-	-	0	1	-	-	-	-
65	Distance	H03	III	21	N/A	-	N/A	N/A	N/A	N/A	N/A	N/A	N/A	N/A	N/A	N/A	N/A	N/A	N/A	N/A	N/A	N/A	N/A	N/A	N/A	-	N/A	N/A	N/A	N/A	N/A	N/A	N/A	N/A	N/A	N/A	N/A	N/A	N/A	N/A	N/A	N/A	N/A	N/A	N/A	-	N/A	N/A	N/A
66	Number-S	H03	IV	22	0	-	N/A	N/A	N/A	N/A	N/A	N/A	N/A	N/A	N/A	N/A	N/A	N/A	N/A	N/A	N/A	N/A	N/A	N/A	N/A	-	N/A	N/A	N/A	N/A	N/A	N/A	N/A	N/A	N/A	N/A	N/A	N/A	N/A	N/A	N/A	N/A	N/A	N/A	N/A	-	N/A	N/A	N/A
67	Time-S	H03	IV	22	N/A	-	N/A	N/A	N/A	N/A	N/A	N/A	N/A	N/A	N/A	N/A	N/A	N/A	N/A	N/A	N/A	N/A	N/A	N/A	N/A	-	N/A	N/A	N/A	N/A	N/A	N/A	N/A	N/A	N/A	N/A	N/A	N/A	N/A	N/A	N/A	N/A	N/A	N/A	N/A	-	N/A	N/A	N/A
68	AEY Score	H03	N/A	N/A	N/A		N/A	N/A	N/A	N/A	N/A	N/A	0	N.R.	N/A	N/A	N/A	0	N.R.	N/A	N/A	N/A	N/A	3	1		N/A	N/A	N/A	N/A	N/A	N/A	0	N.R.	N/A	N/A	N/A	0	N.R.	N/A	N/A	N/A	N/A	3	1		N/A	N/A	N/A
70	Starting Time	H04	N/A	N/A	N/A	-	-	-	-	-	-	-	-	-	-	-	-	-	-	-	-	-	-	-	-	-	-	-	-	-	-	-	-	-	-	-	-	-	-	-	-	-	-	-	-	-	-	-	-
79	Cubicle	H04	N/A	N/A	N/A	-	-	-	-	-	-	-	-	-	-	-	-	-	-	-	-	-	-	-	-	-	-	-	-	-	-	-	-	-	-	-	-	-	-	-	-	-	-	-	-	-	-	-	-
82	Number-S	H04	III	11	30	-	-	-	-	-	-	-	1	N.R.	-	-	-	1	N.R.	-	-	-	-	0	1	-	-	-	-	-	-	-	1	N.R.	-	-	-	1	N.R.	-	-	-	-	0	1	-	-	-	-
83	Number-S	H04	III	16	30	-	-	-	-	-	-	-	1	N.R.	-	-	-	1	N.R.	-	-	-	-	0	1	-	-	-	-	-	-	-	1	N.R.	-	-	-	1	N.R.	-	-	-	-	0	1	-	-	-	-
84	Number-S	H04	III	21	30	-	-	-	-	-	-	-	1	N.R.	-	-	-	1	N.R.	-	-	-	-	0	1	-	-	-	-	-	-	-	1	N.R.	-	-	-	1	N.R.	-	-	-	-	0	1	-	-	-	-
85	Distance	H04	III	21	N/A	-	N/A	N/A	N/A	N/A	N/A	N/A	N/A	N/A	N/A	N/A	N/A	N/A	N/A	N/A	N/A	N/A	N/A	N/A	N/A	-	N/A	N/A	N/A	N/A	N/A	N/A	N/A	N/A	N/A	N/A	N/A	N/A	N/A	N/A	N/A	N/A	N/A	N/A	N/A	-	N/A	N/A	N/A
86	Number-S	H04	IV	22	0	-	N/A	N/A	N/A	N/A	N/A	N/A	N/A	N/A	N/A	N/A	N/A	N/A	N/A	N/A	N/A	N/A	N/A	N/A	N/A	-	N/A	N/A	N/A	N/A	N/A	N/A	N/A	N/A	N/A	N/A	N/A	N/A	N/A	N/A	N/A	N/A	N/A	N/A	N/A	-	N/A	N/A	N/A
87	Time-S	H04	IV	22	N/A	-	N/A	N/A	N/A	N/A	N/A	N/A	N/A	N/A	N/A	N/A	N/A	N/A	N/A	N/A	N/A	N/A	N/A	N/A	N/A	-	N/A	N/A	N/A	N/A	N/A	N/A	N/A	N/A	N/A	N/A	N/A	N/A	N/A	N/A	N/A	N/A	N/A	N/A	N/A	-	N/A	N/A	N/A
88	AEY Score	H04	N/A	N/A	N/A		N/A	N/A	N/A	N/A	N/A	N/A	0	N.R.	N/A	N/A	N/A	0	N.R.	N/A	N/A	N/A	N/A	3	1		N/A	N/A	N/A	N/A	N/A	N/A	0	N.R.	N/A	N/A	N/A	0	N.R.	N/A	N/A	N/A	N/A	3	1		N/A	N/A	N/A
90	Starting Time	H05	N/A	N/A	N/A	-	-	-	-	-	-	-	-	-	-	-	-	-	-	-	-	-	-	-	-	-	-	-	-	-	-	-	-	-	-	-	-	-	-	-	-	-	-	-	-	-	-	-	-
99	Cubicle	H05	N/A	N/A	N/A	-	-	-	-	-	-	-	-	-	-	-	-	-	-	-	-	-	-	-	-	-	-	-	-	-	-	-	-	-	-	-	-	-	-	-	-	-	-	-	-	-	-	-	-
102	Number-S	H05	III	11	30	-	-	-	-	-	-	-	1	N.R.	-	-	-	1	N.R.	-	-	-	-	0	1	-	-	-	-	-	-	-	1	N.R.	-	-	-	1	N.R.	-	-	-	-	0	1	-	-	-	-
103	Number-S	H05	III	16	30	-	-	-	-	-	-	-	1	N.R.	-	-	-	1	N.R.	-	-	-	-	0	1	-	-	-	-	-	-	-	1	N.R.	-	-	-	1	N.R.	-	-	-	-	0	1	-	-	-	-
104	Number-S	H05	III	21	30	-	-	-	-	-	-	-	1	N.R.	-	-	-	1	N.R.	-	-	-	-	0	1	-	-	-	-	-	-	-	1	N.R.	-	-	-	1	N.R.	-	-	-	-	0	1	-	-	-	-
105	Distance	H05	III	21	N/A	-	N/A	N/A	N/A	N/A	N/A	N/A	N/A	N/A	N/A	N/A	N/A	N/A	N/A	N/A	N/A	N/A	N/A	N/A	N/A	-	N/A	N/A	N/A	N/A	N/A	N/A	N/A	N/A	N/A	N/A	N/A	N/A	N/A	N/A	N/A	N/A	N/A	N/A	N/A	-	N/A	N/A	N/A
106	Number-S	H05	IV	22	0	-	N/A	N/A	N/A	N/A	N/A	N/A	N/A	N/A	N/A	N/A	N/A	N/A	N/A	N/A	N/A	N/A	N/A	N/A	N/A	-	N/A	N/A	N/A	N/A	N/A	N/A	N/A	N/A	N/A	N/A	N/A	N/A	N/A	N/A	N/A	N/A	N/A	N/A	N/A	-	N/A	N/A	N/A
107	Time-S	H05	IV	22	N/A	-	N/A	N/A	N/A	N/A	N/A	N/A	N/A	N/A	N/A	N/A	N/A	N/A	N/A	N/A	N/A	N/A	N/A	N/A	N/A	-	N/A	N/A	N/A	N/A	N/A	N/A	N/A	N/A	N/A	N/A	N/A	N/A	N/A	N/A	N/A	N/A	N/A	N/A	N/A	-	N/A	N/A	N/A
108	AEY Score	H05	N/A	N/A	N/A		N/A	N/A	N/A	N/A	N/A	N/A	0	N.R.	N/A	N/A	N/A	0	N.R.	N/A	N/A	N/A	N/A	3	1		N/A	N/A	N/A	N/A	N/A	N/A	0	N.R.	N/A	N/A	N/A	0	N.R.	N/A	N/A	N/A	N/A	3	1		N/A	N/A	N/A
110	Starting Time	H06	N/A	N/A	N/A	-	-	-	-	-	-	-	-	-	-	-	-	-	-	-	-	-	-	-	-	-	-	-	-	-	-	-	-	-	-	-	-	-	-	-	-	-	-	-	-	-	-	-	-
119	Cubicle	H06	N/A	N/A	N/A	-	-	-	-	-	-	-	-	-	-	-	-	-	-	-	-	-	-	-	-	-	-	-	-	-	-	-	-	-	-	-	-	-	-	-	-	-	-	-	-	-	-	-	-
122	Number-S	H06	III	11	30	-	-	-	-	-	-	-	1	N.R.	-	-	-	1	N.R.	-	-	-	-	0	1	-	-	-	-	-	-	-	1	N.R.	-	-	-	1	N.R.	-	-	-	-	0	1	-	-	-	-
123	Number-S	H06	III	16	30	-	-	-	-	-	-	-	1	N.R.	-	-	-	1	N.R.	-	-	-	-	0	1	-	-	-	-	-	-	-	1	N.R.	-	-	-	1	N.R.	-	-	-	-	0	1	-	-	-	-
124	Number-S	H06	III	21	30	-	-	-	-	-	-	-	1	N.R.	-	-	-	1	N.R.	-	-	-	-	0	1	-	-	-	-	-	-	-	1	N.R.	-	-	-	1	N.R.	-	-	-	-	0	1	-	-	-	-
125	Distance	H06	III	21	N/A	-	N/A	N/A	N/A	N/A	N/A	N/A	N/A	N/A	N/A	N/A	N/A	N/A	N/A	N/A	N/A	N/A	N/A	N/A	N/A	-	N/A	N/A	N/A	N/A	N/A	N/A	N/A	N/A	N/A	N/A	N/A	N/A	N/A	N/A	N/A	N/A	N/A	N/A	N/A	-	N/A	N/A	N/A
126	Number-S	H06	IV	22	0	-	N/A	N/A	N/A	N/A	N/A	N/A	N/A	N/A	N/A	N/A	N/A	N/A	N/A	N/A	N/A	N/A	N/A	N/A	N/A	-	N/A	N/A	N/A	N/A	N/A	N/A	N/A	N/A	N/A	N/A	N/A	N/A	N/A	N/A	N/A	N/A	N/A	N/A	N/A	-	N/A	N/A	N/A
127	Time-S	H06	IV	22	N/A	-	N/A	N/A	N/A	N/A	N/A	N/A	N/A	N/A	N/A	N/A	N/A	N/A	N/A	N/A	N/A	N/A	N/A	N/A	N/A	-	N/A	N/A	N/A	N/A	N/A	N/A	N/A	N/A	N/A	N/A	N/A	N/A	N/A	N/A	N/A	N/A	N/A	N/A	N/A	-	N/A	N/A	N/A
128	AEY Score	H06	N/A	N/A	N/A		N/A	N/A	N/A	N/A	N/A	N/A	0	N.R.	N/A	N/A	N/A	0	N.R.	N/A	N/A	N/A	N/A	3	1		N/A	N/A	N/A	N/A	N/A	N/A	0	N.R.	N/A	N/A	N/A	0	N.R.	N/A	N/A	N/A	N/A	3	1		N/A	N/A	N/A
130	Starting Time	H07	N/A	N/A	N/A	-	-	-	-	-	-	-	-	-	-	-	-	-	-	-	-	-	-	-	-	-	-	-	-	-	-	-	-	-	-	-	-	-	-	-	-	-	-	-	-	-	-	-	-
139	Cubicle	H07	N/A	N/A	N/A	-	-	-	-	-	-	-	-	-	-	-	-	-	-	-	-	-	-	-	-	-	-	-	-	-	-	-	-	-	-	-	-	-	-	-	-	-	-	-	-	-	-	-	-
142	Number-S	H07	III	11	30	-	-	-	-	-	-	-	1	N.R.	-	-	-	1	N.R.	-	-	-	-	0	1	-	-	-	-	-	-	-	1	N.R.	-	-	-	1	N.R.	-	-	-	-	0	1	-	-	-	-
143	Number-S	H07	III	16	30	-	-	-	-	-	-	-	1	N.R.	-	-	-	1	N.R.	-	-	-	-	0	1	-	-	-	-	-	-	-	1	N.R.	-	-	-	1	N.R.	-	-	-	-	0	1	-	-	-	-
144	Number-S	H07	III	21	30	-	-	-	-	-	-	-	1	N.R.	-	-	-	1	N.R.	-	-	-	-	0	1	-	-	-	-	-	-	-	1	N.R.	-	-	-	1	N.R.	-	-	-	-	0	1	-	-	-	-
145	Distance	H07	III	21	N/A	-	N/A	N/A	N/A	N/A	N/A	N/A	N/A	N/A	N/A	N/A	N/A	N/A	N/A	N/A	N/A	N/A	N/A	N/A	N/A	-	N/A	N/A	N/A	N/A	N/A	N/A	N/A	N/A	N/A	N/A	N/A	N/A	N/A	N/A	N/A	N/A	N/A	N/A	N/A	-	N/A	N/A	N/A
146	Number-S	H07	IV	22	0	-	N/A	N/A	N/A	N/A	N/A	N/A	N/A	N/A	N/A	N/A	N/A	N/A	N/A	N/A	N/A	N/A	N/A	N/A	N/A	-	N/A	N/A	N/A	N/A	N/A	N/A	N/A	N/A	N/A	N/A	N/A	N/A	N/A	N/A	N/A	N/A	N/A	N/A	N/A	-	N/A	N/A	N/A
147	Time-S	H07	IV	22	N/A	-	N/A	N/A	N/A	N/A	N/A	N/A	N/A	N/A	N/A	N/A	N/A	N/A	N/A	N/A	N/A	N/A	N/A	N/A	N/A	-	N/A	N/A	N/A	N/A	N/A	N/A	N/A	N/A	N/A	N/A	N/A	N/A	N/A	N/A	N/A	N/A	N/A	N/A	N/A	-	N/A	N/A	N/A
148	AEY Score	H07	N/A	N/A	N/A					N/A	N/A	N/A	0	N.R.	N/A	N/A	N/A	0	N.R.	N/A	N/A	N/A	N/A	3	1					N/A	N/A	N/A	0	N.R.	N/A	N/A	N/A	0	N.R.	N/A	N/A	N/A	N/A	3	1
150	Starting Time	H08	N/A	N/A	N/A	-	-	-	-	-	-	-	-	-	-	-	-	-	-	-	-	-	-	-	-	-	-	-	-	-	-	-	-	-	-	-	-	-	-	-	-	-	-	-	-	-	-	-	-
159	Cubicle	H08	N/A	N/A	N/A	-	-	-	-	-	-	-	-	-	-	-	-	-	-	-	-	-	-	-	-	-	-	-	-	-	-	-	-	-	-	-	-	-	-	-	-	-	-	-	-	-	-	-	-
162	Number-S	H08	III	11	30	-	-	-	-	-	-	-	1	N.R.	-	-	-	1	N.R.	-	-	-	-	0	1	-	-	-	-	-	-	-	1	N.R.	-	-	-	1	N.R.	-	-	-	-	0	1	-	-	-	-
163	Number-S	H08	III	16	30	-	-	-	-	-	-	-	1	N.R.	-	-	-	1	N.R.	-	-	-	-	0	1	-	-	-	-	-	-	-	1	N.R.	-	-	-	1	N.R.	-	-	-	-	0	1	-	-	-	-
164	Number-S	H08	III	21	30	-	-	-	-	-	-	-	1	N.R.	-	-	-	1	N.R.	-	-	-	-	0	1	-	-	-	-	-	-	-	1	N.R.	-	-	-	1	N.R.	-	-	-	-	0	1	-	-	-	-
165	Distance	H08	III	21	N/A	-	N/A	N/A	N/A	N/A	N/A	N/A	N/A	N/A	N/A	N/A	N/A	N/A	N/A	N/A	N/A	N/A	N/A	N/A	N/A	-	N/A	N/A	N/A	N/A	N/A	N/A	N/A	N/A	N/A	N/A	N/A	N/A	N/A	N/A	N/A	N/A	N/A	N/A	N/A	-	N/A	N/A	N/A
166	Number-S	H08	IV	22	0	-	N/A	N/A	N/A	N/A	N/A	N/A	N/A	N/A	N/A	N/A	N/A	N/A	N/A	N/A	N/A	N/A	N/A	N/A	N/A	-	N/A	N/A	N/A	N/A	N/A	N/A	N/A	N/A	N/A	N/A	N/A	N/A	N/A	N/A	N/A	N/A	N/A	N/A	N/A	-	N/A	N/A	N/A
167	Time-S	H08	IV	22	N/A	-	N/A	N/A	N/A	N/A	N/A	N/A	N/A	N/A	N/A	N/A	N/A	N/A	N/A	N/A	N/A	N/A	N/A	N/A	N/A	-	N/A	N/A	N/A	N/A	N/A	N/A	N/A	N/A	N/A	N/A	N/A	N/A	N/A	N/A	N/A	N/A	N/A	N/A	N/A	-	N/A	N/A	N/A
168	AEY Score	H08	N/A	N/A	N/A					N/A	N/A	N/A	0	N.R.	N/A	N/A	N/A	0	N.R.	N/A	N/A	N/A	N/A	3	1					N/A	N/A	N/A	0	N.R.	N/A	N/A	N/A	0	N.R.	N/A	N/A	N/A	N/A	3	1
170	Starting Time	H09	N/A	N/A	N/A	-	-	-	-	-	-	-	-	-	-	-	-	-	-	-	-	-	-	-	-	-	-	-	-	-	-	-	-	-	-	-	-	-	-	-	-	-	-	-	-	-	-	-	-
179	Cubicle	H09	N/A	N/A	N/A	-	-	-	-	-	-	-	-	-	-	-	-	-	-	-	-	-	-	-	-	-	-	-	-	-	-	-	-	-	-	-	-	-	-	-	-	-	-	-	-	-	-	-	-
182	Number-S	H09	III	11	30	-	-	-	-	-	-	-	1	N.R.	-	-	-	1	N.R.	-	-	-	-	0	1	-	-	-	-	-	-	-	1	N.R.	-	-	-	1	N.R.	-	-	-	-	0	1	-	-	-	-
183	Number-S	H09	III	16	30	-	-	-	-	-	-	-	1	N.R.	-	-	-	1	N.R.	-	-	-	-	0	1	-	-	-	-	-	-	-	1	N.R.	-	-	-	1	N.R.	-	-	-	-	0	1	-	-	-	-
184	Number-S	H09	III	21	30	-	-	-	-	-	-	-	1	N.R.	-	-	-	1	N.R.	-	-	-	-	0	1	-	-	-	-	-	-	-	1	N.R.	-	-	-	1	N.R.	-	-	-	-	0	1	-	-	-	-
185	Distance	H09	III	21	N/A	-	N/A	N/A	N/A	N/A	N/A	N/A	N/A	N/A	N/A	N/A	N/A	N/A	N/A	N/A	N/A	N/A	N/A	N/A	N/A	-	N/A	N/A	N/A	N/A	N/A	N/A	N/A	N/A	N/A	N/A	N/A	N/A	N/A	N/A	N/A	N/A	N/A	N/A	N/A	-	N/A	N/A	N/A
186	Number-S	H09	IV	22	0	-	N/A	N/A	N/A	N/A	N/A	N/A	N/A	N/A	N/A	N/A	N/A	N/A	N/A	N/A	N/A	N/A	N/A	N/A	N/A	-	N/A	N/A	N/A	N/A	N/A	N/A	N/A	N/A	N/A	N/A	N/A	N/A	N/A	N/A	N/A	N/A	N/A	N/A	N/A	-	N/A	N/A	N/A
187	Time-S	H09	IV	22	N/A	-	N/A	N/A	N/A	N/A	N/A	N/A	N/A	N/A	N/A	N/A	N/A	N/A	N/A	N/A	N/A	N/A	N/A	N/A	N/A	-	N/A	N/A	N/A	N/A	N/A	N/A	N/A	N/A	N/A	N/A	N/A	N/A	N/A	N/A	N/A	N/A	N/A	N/A	N/A	-	N/A	N/A	N/A
188	AEY Score	H09	N/A	N/A	N/A					N/A	N/A	N/A	0	N.R.	N/A	N/A	N/A	0	N.R.	N/A	N/A	N/A	N/A	3	1					N/A	N/A	N/A	0	N.R.	N/A	N/A	N/A	0	N.R.	N/A	N/A	N/A	N/A	3	1
190	Starting Time	H10	N/A	N/A	N/A	-	-	-	-	-	-	-	-	-	-	-	-	-	-	-	-	-	-	-	-	-	-	-	-	-	-	-	-	-	-	-	-	-	-	-	-	-	-	-	-	-	-	-	-
199	Cubicle	H10	N/A	N/A	N/A	-	-	-	-	-	-	-	-	-	-	-	-	-	-	-	-	-	-	-	-	-	-	-	-	-	-	-	-	-	-	-	-	-	-	-	-	-	-	-	-	-	-	-	-
202	Number-S	H10	III	11	30	-	-	-	-	-	-	-	1	N.R.	-	-	-	1	N.R.	-	-	-	-	0	1	-	-	-	-	-	-	-	1	N.R.	-	-	-	1	N.R.	-	-	-	-	0	1	-	-	-	-
203	Number-S	H10	III	16	30	-	-	-	-	-	-	-	1	N.R.	-	-	-	1	N.R.	-	-	-	-	0	1	-	-	-	-	-	-	-	1	N.R.	-	-	-	1	N.R.	-	-	-	-	0	1	-	-	-	-
204	Number-S	H10	III	21	30	-	-	-	-	-	-	-	1	N.R.	-	-	-	1	N.R.	-	-	-	-	0	1	-	-	-	-	-	-	-	1	N.R.	-	-	-	1	N.R.	-	-	-	-	0	1	-	-	-	-
205	Distance	H10	III	21	N/A	-	N/A	N/A	N/A	N/A	N/A	N/A	N/A	N/A	N/A	N/A	N/A	N/A	N/A	N/A	N/A	N/A	N/A	N/A	N/A	-	N/A	N/A	N/A	N/A	N/A	N/A	N/A	N/A	N/A	N/A	N/A	N/A	N/A	N/A	N/A	N/A	N/A	N/A	N/A	-	N/A	N/A	N/A
206	Number-S	H10	IV	22	0	-	N/A	N/A	N/A	N/A	N/A	N/A	N/A	N/A	N/A	N/A	N/A	N/A	N/A	N/A	N/A	N/A	N/A	N/A	N/A	-	N/A	N/A	N/A	N/A	N/A	N/A	N/A	N/A	N/A	N/A	N/A	N/A	N/A	N/A	N/A	N/A	N/A	N/A	N/A	-	N/A	N/A	N/A
207	Time-S	H10	IV	22	N/A	-	N/A	N/A	N/A	N/A	N/A	N/A	N/A	N/A	N/A	N/A	N/A	N/A	N/A	N/A	N/A	N/A	N/A	N/A	N/A	-	N/A	N/A	N/A	N/A	N/A	N/A	N/A	N/A	N/A	N/A	N/A	N/A	N/A	N/A	N/A	N/A	N/A	N/A	N/A	-	N/A	N/A	N/A
208	AEY Score	H10	N/A	N/A	N/A					N/A	N/A	N/A	0	N.R.	N/A	N/A	N/A	0	N.R.	N/A	N/A	N/A	N/A	3	1					N/A	N/A	N/A	0	N.R.	N/A	N/A	N/A	0	N.R.	N/A	N/A	N/A	N/A	3	1
				Akureyri Score Table
		Column no.	A	6
			E	3
			Y	4
			ground	0
			calculated ground	1
		Score A	Base	1000
			A	0
			C	-300
			K	-400
			M	-650
			N	-650
			B	-700
			(-)H	-800
			H	-800
			(+)H	-800
			(-)D	-160
			D	-250
			(+)D	-350
			J	-50
			I	-900
			E	-500
			F	-500
			G	-500
			L	-500
		Score E	(+)	1
			(+/-)	0.75
			(-/+)	0.25
			(-)	0
		Score Y	a	0.15
			b	0.15
			c	0.15
			d	0.15
			e	0.15
			f	0.15
[truncated: 1,356 more columns]

## Sheet: Pool
	Pool
			Rat Code	101321121	101321121	101321121	101321121	101321074	101321074	101321074	101321074	101321075	101321075	101321075	101321075	101321081	101321081	101321081	101321081	101321122	101321122	101321122	101321122	101321133	101321133	101321133	101321133	101321097	101321097	101321097	101321097	101321098	101321098	101321098	101321098	101321117	101321117	101321117	101321117	101321118	101321118	101321118	101321118	101321079	101321079	101321079	101321079	101321096	101321096
			Group	Ctrl(−)	Ctrl(−)	Ctrl(−)	Ctrl(−)	Ctrl(+)	Ctrl(+)	Ctrl(+)	Ctrl(+)	Ctrl(+)	Ctrl(+)	Ctrl(+)	Ctrl(+)	Ctrl(+)	Ctrl(+)	Ctrl(+)	Ctrl(+)	Ctrl(+)	Ctrl(+)	Ctrl(+)	Ctrl(+)	Ctrl(+)	Ctrl(+)	Ctrl(+)	Ctrl(+)	Ctrl(+)	Ctrl(+)	Ctrl(+)	Ctrl(+)	Ctrl(+)	Ctrl(+)	Ctrl(+)	Ctrl(+)	Ctrl(+)	Ctrl(+)	Ctrl(+)	Ctrl(+)	Ctrl(+)	Ctrl(+)	Ctrl(+)	Ctrl(+)	Ctrl(+)	Ctrl(+)	Ctrl(+)	Ctrl(+)	Ctrl(+)	Ctrl(+)
			Timing	t00	t00	t00	t00	t01	t01	t01	t01	t01	t01	t01	t01	t01	t01	t01	t01	t01	t01	t01	t01	t01	t01	t01	t01	t03	t03	t03	t03	t03	t03	t03	t03	t03	t03	t03	t03	t03	t03	t03	t03	t07	t07	t07	t07	t07	t07
			Lot	13	13	13	13	8	8	8	8	8	8	8	8	9	9	9	9	13	13	13	13	14	14	14	14	10	10	10	10	10	10	10	10	12	12	12	12	12	12	12	12	9	9	9	9	10	10
			Rat ID	45	45	45	45	47	47	47	47	49	49	49	49	61	61	61	61	47	47	47	47	69	69	69	69	93	93	93	93	95	95	95	95	37	37	37	37	39	39	39	39	57	57	57	57	91	91
			Column	1/20	9/20	14/20	20/20	1/20	9/20	14/20	20/20	1/20	9/20	14/20	20/20	1/20	9/20	14/20	20/20	1/20	9/20	14/20	20/20	1/20	9/20	14/20	20/20	1/20	9/20	14/20	20/20	1/20	9/20	14/20	20/20	1/20	9/20	14/20	20/20	1/20	9/20	14/20	20/20	1/20	9/20	14/20	20/20	1/20	9/20
Order	Parameter		Day	Shock	AS	ES	YS	Shock	AS	ES	YS	Shock	AS	ES	YS	Shock	AS	ES	YS	Shock	AS	ES	YS	Shock	AS	ES	YS	Shock	AS	ES	YS	Shock	AS	ES	YS	Shock	AS	ES	YS	Shock	AS	ES	YS	Shock	AS	ES	YS	Shock	AS
59	AEY Score		3A	0	741.667	1	1	0	475	0.25	1	0	475	0	1	0	800	1	0.925	0	925	1	1	0	533.333	1	1	0	850	1	1	0	750	1	0.925	0	498.333	1	1	0	646.25	N.R.	1	0	575	1	1	0	825
79	AEY Score		4A	0	484.444	1	1	0	883.333	1	1	0	650	1	1	0	883.333	1	1	0	300	1	1	0	681.667	1	0.95	0	672.222	1	0.95	0	650	1	1	0	654.444	1	1	0	1000	1	1	0	1000	1	1	0	533.333
102	AEY Score		5A	0	660.667	0.325	1	0	730	0.5	0.97	0	710	0.85	0.88	0	750	1	1	0	683.333	1	1	0	650	1	0.94	0	576.667	0.85	0.97	0	733.333	0.85	0.97	0	910	1	1	0	926.667	1	1	0	940	1	1	0	740
125	AEY Score		5B	0	534	1	1	0	850	0.525	1	0	860	0.7	1	0	626.667	1	0.97	0	844	1	1	0	790	1	1	0	910	1	1	0	1000	1	0.97	0	995	1	1	0	995	1	1	0	880	1	0.97	0	1000
149	AEY Score		6A	0	606.111	0.520833	1	0	925	1	0.975	0	941.667	1	1	0	933.333	1	1	0	754.722	1	1	0	883.333	1	1	0	469.444	1	1	0	1000	1	1	0	1000	1	1	0	850	1	1	0	941.667	1	1	0	561.111
173	AEY Score		6B	0	N.R.	N.R.	1	0	925	1	1	0	883.333	1	1	0	866.667	0.333333	1	0	1000	0.333333	1	0	1000	1	1	0	1000	0.166667	1	0	1000	0.833333	1	0	1000	1	1	0	936	1	0.975	0	1000	0.666667	0.975	0	1000
197	AEY Score		7A	0	N.R.	N.R.	1	0	925	1	1	0	1000	1	0.95	0	933.333	1	1	0	933.333	1	0.975	0	840.556	1	1	0	900	1	1	0	1000	1	0.975	0	803.056	1	1	0	973.333	1	1	0	1000	1	0.975	0	850
221	AEY Score		7B	0	N.R.	N.R.	1	0	875	0.916667	1	0	941.667	1	1	0	1000	1	1	0	808.333	1	1	0	933.333	1	1	0	833.333	1	1	0	975	1	0.975	0	973.333	1	1	0	973.333	1	0.975	0	941.667	1	1	0	975
245	AEY Score		8A	0	N.R.	N.R.	1	0	925	1	0.975	0	1000	1	1	0	883.333	1	0.925	0	933.333	1	1	0	960	1	1	0	883.333	1	0.975	0	1000	1	0.975	0	979.167	1	1	0	850	1	1	0	975	1	1	0	1000
269	AEY Score		8B	0	N.R.	N.R.	1	0	523.333	1	1	0	1000	1	0.975	0	838.889	1	1	0	958.333	0.833333	1	0	1000	1	0.975	0	958.333	0.333333	1	0	1000	0.833333	0.975	0	1000	1	1	0	1000	0.875	1	0	1000	1	1	0	1000
293	AEY Score		9A	0	N.R.	N.R.	1	0	713.889	1	1	0	941.667	1	1	0	1000	1	1	0	975	1	0.975	0	1000	1	1	0	883.333	1	1	0	1000	1	1	0	960	1	1	0	973.333	1	1	0	1000	1	1	0	825
317	AEY Score		9B	0	N.R.	N.R.	1	0	950	1	1	0	950	1	0.975	0	933.333	1	1	0	986.667	1	1	0	979.167	1	1	0	1000	1	1	0	1000	1	1	0	965.833	1	1	0	1000	0.833333	0.95	0	1000	1	1	0	1000
341	AEY Score		10A	0	N.R.	N.R.	1	0	850	0.833333	1	0	1000	1	1	0	775	1	0.975	0	913.333	1	1	0	937.222	1	1	0	1000	1	1	0	1000	1	1	0	938.333	1	1	0	892.083	0.708333	0.975	0	925	1	1	0	1000
365	AEY Score		10B	0	N.R.	N.R.	1	0	725	1	1	0	1000	1	1	0	708.333	0.666667	1	0	982.5	1	1	0	906.667	1	1	0	883.333	0.333333	1	0	1000	0.833333	1	0	1000	1	1	0	1000	1	1	0	1000	1	1	0	1000
30	AEY Score		11A	0	N.R.	N.R.	1	0	760	0.4	0.975	0	716.667	0.333333	0.925	0	1000	1	0.975	0	1000	1	1	0	925.833	1	1	0	833.333	1	0.95	0	1000	1	1	0	1000	1	1	0	1000	1	1	0	1000	1	0.925	0	941.667
52	AEY Score		11B	0	N.R.	N.R.	1	0	708.333	0.75	1	0	916.667	0.75	1	0	950	0.708333	0.95	0	1000	0.333333	0.975	0	986.667	1	1	0	916.667	0	1	0	1000	0.333333	1	0	923.333	0.8	1	0	933.333	0.875	1	0	925	0.833333	0.95	0	1000
74	AEY Score		12A	0	N.R.	N.R.	1	0	800	1	0.95	0	1000	1	0.975	0	1000	0.5	1	0	908.333	0.916667	1	0	1000	0.958333	1	0	836.111	1	1	0	1000	1	1	0	988.333	1	0.975	0	1000	1	0.975	0	1000	1	1	0	1000
96	AEY Score		12B	0	N.R.	N.R.	1	0	636.111	0.291667	1	0	1000	1	1	0	950	0.5	1	0	933.333	1	0.975	0	925.833	1	1	0	850	1	1	0	1000	1	1	0	1000	0.958333	1	0	N.R.	0.958333	0.975	0	1000	1	1	0	1000
118	AEY Score		13A	0	N.R.	N.R.	1	0	1000	1	1	0	1000	1	1	0	880	0.55	0.95	0	818.333	1	0.925	0	1000	1	1	0	940	1	1	0	1000	1	1	0	960	1	0.975	0	973.333	0.958333	1	0	1000	1	1	0	940
140	AEY Score		13B	0	N.R.	N.R.	1	0	866.667	0.666667	0.975	0	1000	0.666667	0.975	0	975	0.958333	1	0	1000	1	0.975	0	973.333	1	1	0	900	0.979167	0.975	0	1000	1	1	0	960	0.875	1	0	920	1	0.95	0	N.R.	N.R.	1	0	1000
162	AEY Score		14A	0	N.R.	N.R.	1	0	891.667	1	1	0	1000	1	1	0	975	0.333333	0.975	0	871.111	1	0.9	0	1000	0.916667	1	0	975	1	1	0	1000	1	1	0	933.333	0.875	1	0	920	0.916667	1	0	1000	1	1	0	1000
184	AEY Score		14B	0	N.R.	N.R.	1	0	825	0.75	1	0	1000	1	1	0	808.333	1	0.95	0	853.333	1	0.975	0	965.833	0.666667	1	0	1000	0.833333	1	0	1000	0.666667	1	0	973.333	1	1	0	986.667	1	1	0	1000	1	0.975	0	1000
206	AEY Score		15A	0	N.R.	N.R.	1	0	891.667	1	0.875	0	894.444	1	1	0	975	0.375	0.9	0	858.333	1	1	0	1000	1	1	0	875	1	0.975	0	1000	1	1	0	920	0.958333	1	0	920	0.958333	1	0	1000	1	0.975	0	1000
228	AEY Score		15B	0	N.R.	N.R.	1	0	916.667	0.5	1	0	1000	0.5	1	0	1000	0.666667	1	0	875	1	1	0	946.667	0.958333	1	0	850	1	1	0	1000	1	1	0	986.667	1	1	0	1000	1	1	0	1000	1	0.975	0	1000
250	AEY Score		16A	0	N.R.	N.R.	1	0	525	0.0208333	0.975	0	1000	1	0.95	0	916.667	0.625	1	0	1000	1	0.95	0	1000	1	0.975	0	916.667	1	0.825	0	1000	1	0.975	0	856.667	1	1	0	885.833	0.583333	1	0	1000	1	1	0	950
272	AEY Score		16B	0	N.R.	N.R.	1	0	691.667	1	1	0	1000	1	1	0	933.333	0.333333	0.975	0	1000	1	1	0	920	0.916667	1	0	958.333	0	0.85	0	1000	0	1	0	960	1	0.95	0	910	1	1	0	1000	1	1	0	1000
294	AEY Score		17A	0	N.R.	N.R.	1	0	466.667	0.666667	1	0	900	0.708333	0.975	0	938.889	0.375	0.975	0	893.333	1	0.875	0	1000	0.875	1	0	1000	1	0.975	0	1000	1	1	0	957.5	1	0.95	0	920	N.R.	0.95	0	1000	1	0.975	0	1000
316	AEY Score		17B	0	N.R.	N.R.	1	0	716.667	0.125	1	0	916.667	0.541667	1	0	1000	1	1	0	950	1	1	0	986.667	1	1	0	1000	1	0.975	0	1000	1	1	0	980	1	0.95	0	954	1	1	0	1000	1	1	0	1000
338	AEY Score		18A	0	N.R.	N.R.	1	0	800	0.9375	1	0	741.667	0.875	1	0	916.667	0.458333	1	0	825	1	1	0	986.667	1	0.975	0	925	1	0.875	0	975	1	0.975	0	925	1	0.975	0	950	1	1	0	1000	1	0.95	0	975
360	AEY Score		18B	0	N.R.	N.R.	1	0	641.667	1	0.975	0	658.333	1	0.975	0	1000	1	1	0	968	1	1	0	973.333	1	1	0	958.333	0.333333	1	0	1000	0.333333	1	0	1000	0.5	1	0	958.333	0.166667	1	0	1000	1	1	0	1000
382	AEY Score		19A	0	N.R.	N.R.	1	0	575	0.666667	0.95	0	883.333	1	1	0	925	0.541667	0.9	0	1000	1	0.975	0	920	1	1	0	1000	1	1	0	1000	1	1	0	983.333	1	0.975	0	1000	1	1	0	1000	1	1	0	1000
404	AEY Score		19B	0	N.R.	N.R.	1	0	883.333	1	1	0	1000	1	0.95	0	1000	1	1	0	1000	1	0.975	0	977.222	1	1	0	1000	1	0.975	0	1000	1	1	0	920	0.833333	1	0	933.333	0.916667	1	0	1000	1	0.925	0	1000
426	AEY Score		20A	0	N.R.	N.R.	1	0	880	1	0.975	0	783.333	0.791667	1	0	894.444	0.75	1	0	1000	1	0.975	0	970.833	1	1	0	1000	1	1	0	1000	1	1	0	1000	1	1	0	1000	1	1	0	950	1	0.975	0	1000
448	AEY Score		20B	0	N.R.	N.R.	1	0	750	0	1	0	875	0	1	0	975	0.416667	1	0	915	0.833333	1	0	1000	1	1	0	1000	0.166667	1	0	1000	0.166667	1	0	1000	0.666667	1	0	N.R.	0.5	0.975	0	938.889	1	0.975	0	1000
45	AEY Score		DA	0	N.R.	N.R.	#DIV/0!	0	857.143	0.178571	1	0	880	0.3	1	0	821.875	0.296875	0.9625	0	660.052	0.15625	0.953125	0	723.333	0.25	0.792308	0	660	0.346154	0.953846	0	682.051	0.307692	0.953846	0	798.03	0.425	0.986364	0	711.667	0.5	0.972727	0	776.786	0.196429	0.882143	0	597.222
82	AEY Score		DB	0	N.R.	N.R.	#DIV/0!	0	850	0	0.957143	0	850	0	0.85	0	750	0.272727	1	0	766.111	0	1	0	710.417	N.R.	0.85	0	650	0	1	0	525	0	1	0	750	0	1	0	726.667	0	1	0	865	0.3	1	0	550
28	AEY Score		H01
48	AEY Score		H02
68	AEY Score		H03
88	AEY Score		H04
108	AEY Score		H05
128	AEY Score		H06
148	AEY Score		H07
168	AEY Score		H08
188	AEY Score		H09
208	AEY Score		H10
			A-1	101321121	628.926	0.775	1	101321074	696.111	0.583333	0.99	101321075	611.667	0.616667	0.96	101321081	811.111	1	0.975	101321122	636.111	1	1	101321133	621.667	1	0.963333	101321097	699.63	0.95	0.973333	101321098	711.111	0.95	0.965	101321117	687.593	1	1	101321118	857.639	1	1	101321079	838.333	1	1	101321096	699.444
			B-1	101321121	534	1	1	101321074	850	0.525	1	101321075	860	0.7	1	101321081	626.667	1	0.97	101321122	844	1	1	101321133	790	1	1	101321097	910	1	1	101321098	1000	1	0.97	101321117	995	1	1	101321118	995	1	1	101321079	880	1	0.97	101321096	1000
			T-1	101321121	605.194	0.83125	1	101321074	734.583	0.56875	0.9925	101321075	673.75	0.6375	0.97	101321081	765	1	0.97375	101321122	688.083	1	1	101321133	663.75	1	0.9725	101321097	752.222	0.9625	0.98	101321098	783.333	0.9625	0.96625	101321117	764.444	1	1	101321118	891.979	1	1	101321079	848.75	1	0.9925	101321096	774.583
			A-2	101321121	606.111	0.520833	1	101321074	867.778	0.966667	0.99	101321075	976.667	1	0.99	101321081	905	1	0.98	101321122	901.944	1	0.99	101321133	924.222	1	1	101321097	827.222	1	0.995	101321098	1000	1	0.99	101321117	936.111	1	1	101321118	907.75	0.941667	0.995	101321079	968.333	1	0.995	101321096	847.222
			B-2	101321121	#DIV/0!	#DIV/0!	1	101321074	799.667	0.983333	1	101321075	955	1	0.99	101321081	869.444	0.8	1	101321122	947.167	0.833333	1	101321133	963.833	1	0.995	101321097	935	0.566667	1	101321098	995	0.9	0.99	101321117	987.833	1	1	101321118	981.867	0.941667	0.98	101321079	988.333	0.933333	0.995	101321096	995
			T-2	101321121	606.111	0.520833	1	101321074	833.722	0.975	0.995	101321075	965.833	1	0.99	101321081	887.222	0.9	0.99	101321122	924.556	0.916667	0.995	101321133	944.028	1	0.9975	101321097	881.111	0.783333	0.9975	101321098	997.5	0.95	0.99	101321117	961.972	1	1	101321118	944.808	0.941667	0.9875	101321079	978.333	0.966667	0.995	101321096	921.111
			A-12	101321121	623.222	0.711458	1	101321074	803.403	0.822917	0.99	101321075	839.792	0.85625	0.97875	101321081	869.792	1	0.978125	101321122	802.257	1	0.99375	101321133	810.764	1	0.98625	101321097	779.375	0.98125	0.986875	101321098	891.667	0.98125	0.980625	101321117	842.917	1	1	101321118	888.958	0.958333	0.996875	101321079	919.583	1	0.996875	101321096	791.806
			B-12	101321121	534	1	1	101321074	808.056	0.906944	1	101321075	939.167	0.95	0.991667	101321081	828.981	0.833333	0.995	101321122	929.972	0.861111	1	101321133	934.861	1	0.995833	101321097	930.833	0.638889	1	101321098	995.833	0.916667	0.986667	101321117	989.028	1	1	101321118	984.056	0.951389	0.983333	101321079	970.278	0.944444	0.990833	101321096	995.833
			T-12	101321121	605.378	0.769167	1	101321074	805.397	0.858929	0.994286	101321075	882.381	0.896429	0.984286	101321081	852.302	0.928571	0.985357	101321122	856.992	0.940476	0.996429	101321133	863.948	1	0.990357	101321097	844.286	0.834524	0.9925	101321098	936.31	0.953571	0.983214	101321117	905.536	1	1	101321118	929.714	0.955128	0.991071	101321079	941.31	0.97619	0.994286	101321096	879.246
			A-3	101321121	#DIV/0!	#DIV/0!	1	101321074	868.667	0.88	0.96	101321075	922.222	0.866667	0.98	101321081	966	0.551667	0.96	101321122	891.222	0.983333	0.965	101321133	985.167	0.975	1	101321097	891.889	1	0.985	101321098	1000	1	1	101321117	960.333	0.966667	0.99	101321118	962.667	0.966667	0.995	101321079	1000	1	0.98	101321096	976.333
			B-3	101321121	#DIV/0!	#DIV/0!	1	101321074	790.556	0.591667	0.995	101321075	983.333	0.783333	0.995	101321081	936.667	0.766667	0.98	101321122	932.333	0.866667	0.98	101321133	959.667	0.925	1	101321097	903.333	0.7625	0.995	101321098	1000	0.8	1	101321117	968.667	0.926667	1	101321118	960	0.966667	0.985	101321079	981.25	0.958333	0.98	101321096	1000
			T-3	101321121	#DIV/0!	#DIV/0!	1	101321074	829.611	0.735833	0.9775	101321075	952.778	0.825	0.9875	101321081	951.333	0.659167	0.97	101321122	911.778	0.925	0.9725	101321133	972.417	0.95	1	101321097	897.611	0.88125	0.99	101321098	1000	0.9	1	101321117	964.5	0.946667	0.995	101321118	961.481	0.966667	0.99	101321079	991.667	0.981481	0.98	101321096	988.167
			A-4	101321121	#DIV/0!	#DIV/0!	1	101321074	649.333	0.658333	0.98	101321075	861.667	0.875	0.985	101321081	918.333	0.55	0.975	101321122	943.667	1	0.955	101321133	975.5	0.975	0.99	101321097	968.333	1	0.935	101321098	995	1	0.99	101321117	944.5	1	0.98	101321118	951.167	0.895833	0.99	101321079	990	1	0.98	101321096	985
			B-4	101321121	#DIV/0!	#DIV/0!	1	101321074	736.667	0.625	0.995	101321075	890	0.708333	0.985	101321081	981.667	0.75	0.995	101321122	966.6	0.966667	0.995	101321133	971.444	0.983333	1	101321097	983.333	0.5	0.96	101321098	1000	0.5	1	101321117	972	0.8	0.98	101321118	938.917	0.716667	0.995	101321079	987.778	1	0.98	101321096	1000
			T-4	101321121	#DIV/0!	#DIV/0!	1	101321074	693	0.641667	0.9875	101321075	875.833	0.791667	0.985	101321081	950	0.65	0.985	101321122	955.133	0.983333	0.975	101321133	973.472	0.979167	0.995	101321097	975.833	0.75	0.9475	101321098	997.5	0.75	0.995	101321117	958.25	0.9	0.98	101321118	945.722	0.796296	0.9925	101321079	988.889	1	0.98	101321096	992.5
			A-34	101321121	#DIV/0!	#DIV/0!	1	101321074	759	0.769167	0.97	101321075	891.944	0.870833	0.9825	101321081	942.167	0.550833	0.9675	101321122	917.444	0.991667	0.96	101321133	980.333	0.975	0.995	101321097	930.111	1	0.96	101321098	997.5	1	0.995	101321117	952.417	0.983333	0.985	101321118	956.917	0.935185	0.9925	101321079	995	1	0.98	101321096	980.667
			B-34	101321121	#DIV/0!	#DIV/0!	1	101321074	763.611	0.608333	0.995	101321075	936.667	0.745833	0.99	101321081	959.167	0.758333	0.9875	101321122	949.467	0.916667	0.9875	101321133	965.556	0.954167	1	101321097	943.333	0.63125	0.9775	101321098	1000	0.65	1	101321117	970.333	0.863333	0.99	101321118	949.458	0.841667	0.99	101321079	984.877	0.981481	0.98	101321096	1000
			T-34	101321121	#DIV/0!	#DIV/0!	1	101321074	693	0.641667	0.9875	101321075	875.833	0.791667	0.985	101321081	950	0.65	0.985	101321122	955.133	0.983333	0.975	101321133	973.472	0.979167	0.995	101321097	975.833	0.75	0.9475	101321098	997.5	0.75	0.995	101321117	958.25	0.9	0.98	101321118	945.722	0.796296	0.9925	101321079	988.889	1	0.98	101321096	992.5
			A-14	101321121	623.222	0.711458	1	101321074	778.735	0.793056	0.978889	101321075	868.765	0.864352	0.980833	101321081	910	0.750463	0.972222	101321122	866.25	0.99537	0.975	101321133	904.969	0.986111	0.991111	101321097	863.117	0.991667	0.971944	101321098	950.463	0.991667	0.988611	101321117	903.75	0.990741	0.991667	101321118	926.713	0.945312	0.994444	101321079	961.481	1	0.9875	101321096	896.728
			B-14	101321121	534	1	1	101321074	780.278	0.720313	0.996875	101321075	937.604	0.822396	0.990625	101321081	910.347	0.786458	0.990312	101321122	942.156	0.895833	0.992187	101321133	954.045	0.971354	0.998437	101321097	938.646	0.634115	0.985937	101321098	998.438	0.75	0.995	101321117	977.344	0.914583	0.99375	101321118	964.286	0.882812	0.9875	101321079	979.037	0.966667	0.984062	101321096	998.438
			T-14	101321121	605.378	0.769167	1	101321074	779.461	0.758824	0.987353	101321075	901.16	0.844608	0.985441	101321081	910.163	0.767402	0.980735	101321122	901.971	0.948529	0.983088	101321133	928.064	0.979167	0.994559	101321097	898.66	0.823407	0.978529	101321098	973.039	0.877941	0.991618	101321117	938.382	0.954902	0.992647	101321118	943.151	0.914062	0.991176	101321079	969.461	0.984848	0.985882	101321096	944.592
			A-24	101321121	606.111	0.520833	1	101321074	795.259	0.835	0.976667	101321075	920.185	0.913889	0.985	101321081	929.778	0.700556	0.971667	101321122	912.278	0.994444	0.97	101321133	961.63	0.983333	0.996667	101321097	895.815	1	0.971667	101321098	998.333	1	0.993333	101321117	946.981	0.988889	0.99	101321118	940.528	0.9375	0.993333	101321079	986.111	1	0.985	101321096	936.185
			B-24	101321121	#DIV/0!	#DIV/0!	1	101321074	775.63	0.733333	0.996667	101321075	942.778	0.830556	0.99	101321081	929.259	0.772222	0.991667	101321122	948.7	0.888889	0.991667	101321133	964.981	0.969444	0.998333	101321097	940.556	0.609722	0.985	101321098	998.333	0.733333	0.996667	101321117	976.167	0.908889	0.993333	101321118	961.923	0.875	0.986667	101321079	986.111	0.964286	0.985	101321096	998.333
			T-24	101321121	606.111	0.520833	1	101321074	785.444	0.784167	0.986667	101321075	931.481	0.872222	0.9875	101321081	929.519	0.736389	0.981667	101321122	930.489	0.941667	0.980833	101321133	963.306	0.976389	0.9975	101321097	918.185	0.804861	0.978333	101321098	998.333	0.866667	0.995	101321117	961.574	0.948889	0.991667	101321118	950.461	0.905172	0.99	101321079	986.111	0.982759	0.985	101321096	967.259
			T-D					101321074	853.571	0.0892857	0.978571	101321075	865	0.15	0.925	101321081	785.938	0.284801	0.98125	101321122	713.082	0.078125	0.976562	101321133	716.875	0.25	0.821154	101321097	655	0.173077	0.976923	101321098	603.526	0.153846	0.976923	101321117	774.015	0.2125	0.993182	101321118	719.167	0.25	0.986364	101321079	820.893	0.248214	0.941071	101321096	573.611
			H13
			H48
			H910
			H1
			H13
			H15
			H110
			H
[truncated: 251 more columns]
